# Supplementary material for: (E)-N′-[4-(Methyl­sulfan­yl)benzyl­idene]furan-2-carbohydrazide monohydrate
Source: Acta Crystallogr Sect E Struct Rep Online. 2010 Jul 31;66(Pt 8):o2157. doi: 10.1107/S1600536810028655 (PMC3007322; doi:10.1107/S1600536810028655)
Supplement: Supplementary file 2 [file e-66-o2157-Isup2.hkl]

# 
# h,k,l, Fc-squared, Fo-squared, sigma(Fo-squared) and status flag 
# 
data_I
_shelx_title ' y in P2(1)/c' 
_shelx_refln_list_code          4 
_shelx_F_calc_maximum      203.19 
_exptl_crystal_F_000       584.00 
_reflns_d_resolution_high  0.8255 
 
loop_ 
 _symmetry_equiv_pos_as_xyz 
 'x, y, z' 
 '-x, y+1/2, -z+1/2' 
 '-x, -y, -z' 
 'x, -y-1/2, z-1/2' 
 
_cell_length_a     4.7065 
_cell_length_b    12.1425 
_cell_length_c    23.9790 
_cell_angle_alpha  90.000 
_cell_angle_beta   91.962 
_cell_angle_gamma  90.000 
 
_shelx_F_squared_multiplier     1.000 
 
loop_ 
 _refln_index_h 
 _refln_index_k 
 _refln_index_l 
 _refln_F_squared_calc 
 _refln_F_squared_meas 
 _refln_F_squared_sigma 
 _refln_observed_status 
   1   0   0     2701.56     2565.09     28.62 o 
   2   0   0     3408.55     3323.58     42.80 o 
   3   0   0       19.37       15.40      3.87 o 
   4   0   0      136.59      157.73     15.43 o 
   5   0   0        0.36       12.02     42.01 o 
   1   1   0     2768.76     2665.47     78.39 o 
   2   1   0        0.02        0.15      4.55 o 
   3   1   0      198.43      198.33      8.87 o 
   4   1   0        2.91        7.60      8.40 o 
   5   1   0        2.82        2.31      7.96 o 
   0   2   0     3325.63     2968.19     45.62 o 
   1   2   0      183.16      159.06      9.49 o 
   2   2   0     1369.28     1300.19     35.99 o 
   3   2   0      837.31      917.10     14.52 o 
   4   2   0       17.15       29.29     15.92 o 
   5   2   0        0.45       -7.44      9.01 o 
   1   3   0     1227.05     1227.42     20.75 o 
   2   3   0       29.14       23.82     12.12 o 
   3   3   0       59.45       60.67     12.86 o 
   4   3   0        0.03        1.17     12.12 o 
   5   3   0        1.87        2.47     10.41 o 
   0   4   0      538.53      488.71     21.54 o 
   1   4   0      472.99      436.87     12.46 o 
   2   4   0       24.34       31.39     10.14 o 
   3   4   0       28.69       29.19      5.75 o 
   4   4   0        7.19        3.90      9.71 o 
   5   4   0        2.82        3.31     15.70 o 
   1   5   0     1532.93     1511.62     24.01 o 
   2   5   0        5.83        4.49     12.23 o 
   3   5   0        7.16        5.73      4.17 o 
   4   5   0       38.44       53.27     15.05 o 
   5   5   0        3.33        5.05     14.52 o 
   0   6   0      606.71      574.16     21.62 o 
   1   6   0      369.53      408.47     12.81 o 
   2   6   0      218.82      200.47     34.04 o 
   3   6   0      238.51      230.86     18.18 o 
   4   6   0        0.27        7.61     12.41 o 
   5   6   0       13.89        1.27     11.44 o 
   1   7   0       12.07       13.14     10.75 o 
   2   7   0        6.78       13.43      7.91 o 
   3   7   0        2.57        1.91     18.15 o 
   4   7   0        0.21       -0.06      5.11 o 
   5   7   0        2.32        6.72     17.18 o 
   0   8   0     1027.53     1033.15     33.24 o 
   1   8   0        1.63       -5.25     12.11 o 
   2   8   0      313.88      295.92     17.41 o 
   3   8   0       51.50       37.06     26.45 o 
   4   8   0       20.58       10.98      6.43 o 
   1   9   0        9.84        8.97     11.52 o 
   2   9   0      179.08      182.08     17.44 o 
   3   9   0       70.66       36.58     27.04 o 
   4   9   0        0.00       -2.64      6.43 o 
   0  10   0        2.00        7.75     22.09 o 
   1  10   0        2.37        4.72     12.50 o 
   2  10   0       30.85       33.20     13.06 o 
   3  10   0      224.99      189.80     50.58 o 
   4  10   0       22.92       23.09     25.04 o 
   1  11   0       67.29       52.38     20.07 o 
   2  11   0        0.11       -6.44     14.45 o 
   3  11   0       19.12        8.11     21.73 o 
   0  12   0      133.18      144.53     31.11 o 
   1  12   0        0.76       11.39     14.78 o 
   2  12   0        0.03       -7.70     13.39 o 
   3  12   0        0.00       28.95     24.35 o 
   1  13   0        7.97       15.63     14.81 o 
   2  13   0        0.39       13.38     14.65 o 
   0  14   0        0.74       20.51     20.26 o 
   1  14   0        0.37        6.34     16.42 o 
  -5   1   1        0.89        2.87      7.90 o 
  -4   1   1       21.58       24.42      5.98 o 
  -3   1   1      155.45      149.99     10.48 o 
  -2   1   1       18.02       17.13      6.07 o 
  -1   1   1      642.73      560.05      8.85 o 
   1   1   1       92.16       87.32      5.78 o 
   2   1   1      781.42      803.75     15.95 o 
   3   1   1       41.35       38.86      7.94 o 
   4   1   1        0.17       -0.09      7.63 o 
   5   1   1        9.25        1.74      7.17 o 
  -5   2   1       33.65       28.84     10.54 o 
  -4   2   1        0.45       -1.22      7.28 o 
  -3   2   1      679.79      688.08     13.48 o 
  -2   2   1      101.41       98.44      6.36 o 
  -1   2   1      816.79      773.49     30.25 o 
   0   2   1     6825.78     6099.53     63.40 o 
   1   2   1       34.62       44.30     12.47 o 
   2   2   1      959.90      984.12     16.42 o 
   3   2   1       54.91       61.72      9.96 o 
   4   2   1        7.61        6.43     11.77 o 
   5   2   1        8.67        9.97      9.26 o 
  -5   3   1        2.91        2.51      7.08 o 
  -4   3   1       12.07       13.93     13.85 o 
  -3   3   1      120.08      121.36      8.10 o 
  -2   3   1      126.26       95.76      8.37 o 
  -1   3   1      771.22      684.58     13.14 o 
   0   3   1      610.85      543.78     13.52 o 
   1   3   1     5005.60     4659.75     58.88 o 
   2   3   1       62.95       54.19      9.57 o 
   3   3   1       48.71       53.24      4.39 o 
   4   3   1      134.88      119.86     20.22 o 
   5   3   1        8.50        1.20     11.25 o 
  -5   4   1        0.06       -4.41      8.80 o 
  -4   4   1        6.86        9.35      6.59 o 
  -3   4   1     1222.40     1195.64     27.92 o 
  -2   4   1      110.30      111.00     14.85 o 
  -1   4   1      161.09      143.78      8.86 o 
   0   4   1      139.85      123.80      8.65 o 
   1   4   1      353.02      305.27     11.11 o 
   2   4   1        9.87        8.55      8.21 o 
   3   4   1       58.16       60.29      4.44 o 
   4   4   1       20.40        9.77     13.33 o 
   5   4   1        2.82      -19.89     14.78 o 
  -5   5   1        1.61        7.72     11.26 o 
  -4   5   1      117.67      105.75      7.90 o 
  -3   5   1      198.67      196.11      8.37 o 
  -2   5   1      626.28      594.22     19.78 o 
  -1   5   1      159.65      174.11      8.74 o 
   0   5   1     2175.91     1985.07     29.87 o 
   1   5   1       14.65       14.60      7.71 o 
   2   5   1       39.49       30.86     15.86 o 
   3   5   1      105.64      119.74      8.64 o 
   4   5   1        7.26        8.36     10.10 o 
   5   5   1        2.03       19.56     16.15 o 
  -5   6   1        0.38       -6.84     14.31 o 
  -4   6   1        9.86        9.42      6.02 o 
  -3   6   1        2.28       -1.89     12.26 o 
  -2   6   1       68.76       76.80     17.11 o 
  -1   6   1       73.01       91.97      9.99 o 
   0   6   1      767.70      875.23     24.58 o 
   1   6   1      331.86      293.45     12.41 o 
   2   6   1       60.36       75.15     17.58 o 
   3   6   1      252.14      256.02     19.90 o 
   4   6   1        8.16       10.53     13.23 o 
   5   6   1        5.66       17.75     15.20 o 
  -5   7   1        0.05       -4.06     17.39 o 
  -4   7   1        2.08        2.62      5.75 o 
  -3   7   1      101.52       79.59     16.53 o 
  -2   7   1       95.67       91.65      9.97 o 
  -1   7   1       21.71       24.60      7.72 o 
   0   7   1      317.65      322.30     12.88 o 
   1   7   1       26.22       27.83      8.82 o 
   2   7   1       35.18       35.91      8.98 o 
   3   7   1       12.21       25.16     14.08 o 
   4   7   1       38.79       26.38      7.76 o 
   5   7   1        0.05       -1.32     12.34 o 
  -4   8   1        0.02        0.49      4.39 o 
  -3   8   1      151.44      144.34     19.95 o 
  -2   8   1       86.57       91.72     13.81 o 
  -1   8   1       75.16       76.63      9.77 o 
   0   8   1      262.91      342.34     16.23 o 
   1   8   1      221.98      242.04     15.93 o 
   2   8   1      206.85      199.74     15.60 o 
   3   8   1      495.49      467.64     64.33 o 
   4   8   1       24.99       21.12     11.24 o 
  -4   9   1        0.01       -0.31      6.78 o 
  -3   9   1       18.34        4.11     17.77 o 
  -2   9   1       45.80       55.10     11.75 o 
  -1   9   1       10.81       18.79     10.55 o 
   0   9   1       22.65       23.16     10.91 o 
   1   9   1        3.03       14.03     12.11 o 
   2   9   1        7.39       -4.12     14.35 o 
   3   9   1       12.56        1.62     16.37 o 
   4   9   1       18.57       25.95     19.59 o 
  -4  10   1        1.79       -9.09     19.26 o 
  -3  10   1       53.70        7.04     19.35 o 
  -2  10   1      107.66      111.30     14.36 o 
  -1  10   1       47.83       55.43     11.65 o 
   0  10   1      181.93      141.01     13.37 o 
   1  10   1       18.77       18.51     16.64 o 
   2  10   1       19.05       17.42     17.80 o 
   3  10   1       45.36        9.32     18.90 o 
   4  10   1       11.58        6.32     18.43 o 
  -3  11   1       19.77        4.27     21.91 o 
  -2  11   1        0.00       -4.76     11.80 o 
  -1  11   1       66.82       79.65     14.95 o 
   0  11   1       11.56       16.93     13.27 o 
   1  11   1       14.37        7.05     14.63 o 
   2  11   1        5.34      -11.84     16.64 o 
   3  11   1        3.25      -11.18     21.91 o 
  -3  12   1       51.47       17.54     39.77 o 
  -2  12   1       57.85       81.94     29.44 o 
  -1  12   1       74.57       69.61     17.61 o 
   0  12   1        0.31        4.29     13.29 o 
   1  12   1        3.03       -2.00     11.62 o 
   2  12   1       36.39       51.49     18.25 o 
   3  12   1       16.30      -28.08     32.07 o 
  -2  13   1       16.87       29.27     15.46 o 
  -1  13   1        0.24       16.78     30.48 o 
   0  13   1        1.14       23.65     15.28 o 
   1  13   1        2.62       15.23     14.36 o 
   2  13   1        0.13       13.56     15.24 o 
  -1  14   1       18.10       23.87     24.60 o 
   0  14   1       93.32      104.16     17.51 o 
   1  14   1        6.55       26.59     14.33 o 
  -5   0   2        2.46      -18.71     42.38 o 
  -4   0   2       34.88       47.22      8.97 o 
  -3   0   2        2.72        0.32      5.69 o 
  -2   0   2       68.65       76.05      6.09 o 
  -1   0   2      207.31      183.76      8.06 o 
   1   0   2       99.28      343.50    145.68 o 
   2   0   2        8.90       14.31      5.12 o 
   3   0   2      150.10      150.35     11.71 o 
   4   0   2      159.90      148.09      7.81 o 
  -5   1   2        0.17        8.60      9.16 o 
  -4   1   2      138.47      165.98     11.66 o 
  -3   1   2       17.05       21.80      5.72 o 
  -2   1   2      797.28      758.53     16.53 o 
  -1   1   2       11.72       14.57      5.02 o 
   1   1   2     2260.72     2158.99     36.28 o 
   2   1   2        3.78        0.66      5.46 o 
   3   1   2       69.70       68.59      8.62 o 
   4   1   2       40.59       34.94      8.86 o 
   5   1   2        0.46       -2.48      6.32 o 
  -5   2   2       91.32      112.30     12.88 o 
  -4   2   2        5.08        1.80     10.60 o 
  -3   2   2      861.60      920.82     16.41 o 
  -2   2   2       83.23       82.83      6.06 o 
  -1   2   2     2475.57     2378.67     36.86 o 
   0   2   2    10062.86     9091.54    110.18 o 
   1   2   2     8235.98     8010.61    110.89 o 
   2   2   2       56.72       59.60     11.79 o 
   3   2   2      140.35      147.10     11.46 o 
   4   2   2        0.78        0.94     10.85 o 
   5   2   2        7.26       -2.99     10.52 o 
  -5   3   2        0.09       -0.90      9.01 o 
  -4   3   2       95.96      102.74     10.73 o 
  -3   3   2       92.17       83.16      6.28 o 
  -2   3   2      413.58      410.28     17.74 o 
  -1   3   2       71.42       78.46      8.82 o 
   0   3   2      605.96      552.02     17.41 o 
   1   3   2      659.42      561.38     13.47 o 
   2   3   2       71.71       57.53      9.81 o 
   3   3   2       29.32       28.66     10.20 o 
   4   3   2       36.25       35.64     14.56 o 
   5   3   2        0.41      -10.56     10.81 o 
  -5   4   2       32.50       18.52     12.34 o 
  -4   4   2        7.66       13.80      6.54 o 
  -3   4   2      424.70      404.82      9.03 o 
  -2   4   2      242.95      253.19     10.87 o 
  -1   4   2     2150.00     1945.77     28.78 o 
   0   4   2     1843.50     1616.07     26.90 o 
   1   4   2       27.07       30.57      7.30 o 
   2   4   2       35.77       40.63     13.23 o 
   3   4   2        5.84        2.39      9.07 o 
   4   4   2        1.29        5.61      8.63 o 
   5   4   2        3.91        8.30     11.25 o 
  -5   5   2        6.28        2.17     12.06 o 
  -4   5   2        1.49       -2.67      6.32 o 
  -3   5   2        4.92        5.36      5.32 o 
  -2   5   2        2.30        2.55     10.84 o 
  -1   5   2     1043.81      975.30     22.74 o 
   0   5   2      171.15      157.49      9.46 o 
   1   5   2      106.70       96.10      7.68 o 
   2   5   2       72.25       67.87     11.09 o 
   3   5   2      165.70      144.75      6.85 o 
   4   5   2        0.00       -8.68     12.72 o 
   5   5   2        8.59        8.82     14.42 o 
  -5   6   2       11.77       23.72     15.87 o 
  -4   6   2       29.32       18.78      7.04 o 
  -3   6   2       13.69       11.94     11.07 o 
  -2   6   2      623.21      622.65     18.29 o 
  -1   6   2       35.50       39.59      8.36 o 
   0   6   2       22.07       28.22      8.41 o 
   1   6   2      143.88      151.07     10.68 o 
   2   6   2        9.15        6.22     13.29 o 
   3   6   2       82.26       78.01     14.49 o 
   4   6   2        5.91       -0.12     10.54 o 
   5   6   2        6.67        0.69     12.25 o 
  -5   7   2        0.39       -4.75     13.56 o 
  -4   7   2       42.95       26.57      9.62 o 
  -3   7   2       47.95       39.00     14.19 o 
  -2   7   2      114.35       86.93     14.77 o 
  -1   7   2       22.12       22.12      8.70 o 
   0   7   2       26.20       15.04      8.13 o 
   1   7   2       68.53       67.85      8.82 o 
   2   7   2        7.19        7.30     17.65 o 
   3   7   2      135.50      120.55     17.71 o 
   4   7   2        4.60       -3.82     16.72 o 
  -4   8   2       12.03        5.83      6.87 o 
  -3   8   2       22.17       29.39     13.59 o 
  -2   8   2       31.55       27.20     14.01 o 
  -1   8   2        0.12       -1.20      7.39 o 
   0   8   2      469.69      475.98     17.24 o 
   1   8   2        0.45       -2.54      7.69 o 
   2   8   2      165.77      172.02     15.55 o 
   3   8   2       10.38       11.79     16.14 o 
   4   8   2       36.78        4.48      9.78 o 
  -4   9   2       19.76        9.25      8.09 o 
  -3   9   2       82.53       57.46     16.33 o 
  -2   9   2      295.38      297.47     18.17 o 
  -1   9   2      145.75      171.68     12.98 o 
   0   9   2        1.48        4.64      9.86 o 
   1   9   2        0.98       -1.30      8.87 o 
   2   9   2       17.82       25.50     16.70 o 
   3   9   2       46.14        3.76     16.20 o 
   4   9   2       18.72       15.30     14.15 o 
  -4  10   2        0.02       -4.64     21.07 o 
  -3  10   2      129.33       83.98     60.33 o 
  -2  10   2        7.47       18.33     11.89 o 
  -1  10   2       72.65       69.91     12.99 o 
   0  10   2       67.88       72.43     11.62 o 
   1  10   2       44.61       43.83     13.10 o 
   2  10   2      116.90      130.12     22.98 o 
   3  10   2       48.18       11.72     19.22 o 
   4  10   2       73.55       44.57     24.18 o 
  -3  11   2      115.19       69.41     39.49 o 
  -2  11   2       12.51       19.20     12.87 o 
  -1  11   2       38.95       35.36     12.02 o 
   0  11   2       30.59       28.86     17.57 o 
   1  11   2      181.05      182.19     20.63 o 
   2  11   2       20.17        7.48     15.51 o 
   3  11   2       21.39        9.62     28.89 o 
  -3  12   2       12.85       30.16     25.67 o 
  -2  12   2        0.29        1.51     14.59 o 
  -1  12   2       30.60       32.12     15.05 o 
   0  12   2      101.87       67.78     16.25 o 
   1  12   2        3.28        0.53     13.06 o 
   2  12   2        0.09       -3.50     15.22 o 
   3  12   2        1.22       -4.44     35.19 o 
  -2  13   2        0.01       -7.37     19.19 o 
  -1  13   2       13.45       36.78     16.72 o 
   0  13   2        0.02       20.91     13.16 o 
   1  13   2       73.74       89.01     15.72 o 
   2  13   2        0.26        7.79     20.94 o 
  -1  14   2        5.99       16.10     15.48 o 
   0  14   2        1.97        5.13     19.47 o 
   1  14   2        1.03       16.84     17.58 o 
  -5   1   3       68.84       69.21     12.71 o 
  -4   1   3       10.05        7.89      8.30 o 
  -3   1   3       35.09       46.79      6.30 o 
  -2   1   3     1210.34     1207.19     16.25 o 
  -1   1   3      575.54      550.34     10.04 o 
   0   1   3      765.58      619.98     11.16 o 
   1   1   3     5152.73     5370.56     58.71 o 
   2   1   3      296.09      297.75     15.30 o 
   3   1   3      243.96      251.44     11.98 o 
   4   1   3       10.27        5.73      7.54 o 
   5   1   3        5.41        5.70      5.45 o 
  -5   2   3        8.31        9.64      7.60 o 
  -4   2   3        0.94        0.66      5.88 o 
  -3   2   3        0.69        1.86      4.25 o 
  -2   2   3      297.97      297.28      8.85 o 
  -1   2   3        1.34        2.92      4.86 o 
   0   2   3       25.94       44.54      6.10 o 
   1   2   3     5204.38     4878.00     56.15 o 
   2   2   3      332.47      343.46     16.47 o 
   3   2   3        1.64       -0.98      8.07 o 
   4   2   3        0.18       -4.00     10.55 o 
   5   2   3        4.01       -3.75     12.03 o 
  -5   3   3       36.54       40.27     11.26 o 
  -4   3   3       49.10       38.99      8.34 o 
  -3   3   3      176.86      170.48      8.04 o 
  -2   3   3       15.64       16.21      8.08 o 
  -1   3   3        0.40        0.09      4.47 o 
   0   3   3     5576.55     5177.60     60.61 o 
   1   3   3      771.95     1575.36    241.72 o 
   2   3   3      436.85      400.93     16.19 o 
   3   3   3       41.70       26.98     12.96 o 
   4   3   3      149.60      131.51     17.12 o 
   5   3   3        8.58       23.99     12.75 o 
  -5   4   3        5.56        2.84     10.75 o 
  -4   4   3        1.95       -4.38      7.44 o 
  -3   4   3       42.05       42.33      6.38 o 
  -2   4   3     1269.67     1253.64     23.22 o 
  -1   4   3       72.51       68.37      6.14 o 
   0   4   3      535.85      506.59     11.97 o 
   1   4   3      952.86      885.92     16.86 o 
   2   4   3       82.43       73.45     15.23 o 
   3   4   3      234.77      255.20     33.18 o 
   4   4   3       43.71       36.62     12.34 o 
   5   4   3       11.61       20.84     13.71 o 
  -5   5   3       13.58        7.12     11.62 o 
  -4   5   3        0.48       -0.56      5.27 o 
  -3   5   3      132.21      129.64      7.45 o 
  -2   5   3       16.70       11.72      9.70 o 
  -1   5   3       62.94       54.72      6.89 o 
   0   5   3        3.32        1.81      6.92 o 
   1   5   3     1620.38     1647.44     27.55 o 
   2   5   3        6.28       -4.02     11.41 o 
   3   5   3       47.74       55.10     14.09 o 
   4   5   3      178.52      185.91     13.38 o 
   5   5   3        4.40       12.89     21.38 o 
  -5   6   3        2.85       -2.00      9.56 o 
  -4   6   3        8.84       10.27      6.78 o 
  -3   6   3       80.84      102.93     11.98 o 
  -2   6   3      139.61      127.82      8.67 o 
  -1   6   3      384.98      341.35     11.67 o 
   0   6   3       25.19       19.57      8.96 o 
   1   6   3      391.00      385.19     18.43 o 
   2   6   3      182.58      202.24     17.29 o 
   3   6   3      156.74      156.52     16.87 o 
   4   6   3        1.41       -3.72     11.10 o 
   5   6   3        0.00        5.64      9.98 o 
  -4   7   3        6.26        6.79      5.43 o 
  -3   7   3      171.96      214.22     16.15 o 
  -2   7   3       88.99       92.29     11.49 o 
  -1   7   3      346.94      333.68     14.82 o 
   0   7   3       44.30       51.79     13.14 o 
   1   7   3      371.24      354.65     15.12 o 
   2   7   3        1.10        2.70     17.92 o 
   3   7   3        0.13        7.76     22.94 o 
   4   7   3       39.57        9.63     12.66 o 
  -4   8   3        1.62        4.79      7.21 o 
  -3   8   3      124.37      111.47     17.43 o 
  -2   8   3       20.92       24.77      9.69 o 
  -1   8   3        4.24       13.13     12.65 o 
   0   8   3       62.04       62.25      9.55 o 
   1   8   3      222.29      230.70     17.99 o 
   2   8   3       48.89       39.87     11.74 o 
   3   8   3       61.19       45.59     17.27 o 
   4   8   3        7.77        2.93     11.90 o 
  -4   9   3       20.65        4.12      8.27 o 
  -3   9   3       55.13       68.25     18.86 o 
  -2   9   3      265.99      269.94     18.55 o 
  -1   9   3       17.17       23.97      9.79 o 
   0   9   3        0.30        1.11      9.97 o 
   1   9   3        9.88       12.27     10.36 o 
   2   9   3        4.20        7.68     11.98 o 
   3   9   3       98.18      117.12     37.85 o 
   4   9   3        2.81        5.25     12.99 o 
  -4  10   3        5.46        7.34      7.70 o 
  -3  10   3        7.29      -10.41     19.44 o 
  -2  10   3       14.12        6.79     17.55 o 
  -1  10   3        0.59       11.77     11.32 o 
   0  10   3      144.26      132.62     15.01 o 
   1  10   3       19.03       28.97     11.55 o 
   2  10   3       10.63       24.55     15.54 o 
   3  10   3       18.65        2.18     17.73 o 
   4  10   3        0.31       10.23     16.87 o 
  -3  11   3        1.43       -5.87     23.71 o 
  -2  11   3       26.73       25.61     16.37 o 
  -1  11   3        3.13        7.72     10.71 o 
   0  11   3       22.37       18.92     13.66 o 
   1  11   3        7.65        2.52     11.10 o 
   2  11   3        8.09        7.64     16.03 o 
   3  11   3        0.89       13.56     31.14 o 
  -3  12   3       38.54       47.53     36.16 o 
  -2  12   3       17.35       30.61     17.37 o 
  -1  12   3       89.31       87.96     20.40 o 
   0  12   3        3.96        8.84     11.83 o 
   1  12   3       12.64       10.46     14.30 o 
   2  12   3        0.08        3.94     18.98 o 
   3  12   3        0.00       17.04     36.75 o 
  -2  13   3       18.35       29.70     23.32 o 
  -1  13   3        0.23       -5.33     14.59 o 
   0  13   3        4.18       18.19     12.83 o 
   1  13   3       16.90       30.07     19.39 o 
   2  13   3        0.30      -19.17     23.66 o 
  -1  14   3       26.15        8.10     21.06 o 
   0  14   3        7.44       37.89     21.62 o 
   1  14   3        1.65       -3.66     20.49 o 
  -5   0   4      131.79      145.49     48.83 o 
  -4   0   4      140.06      152.41     13.08 o 
  -3   0   4      126.40      131.85      7.59 o 
  -2   0   4        1.37        6.54      5.81 o 
  -1   0   4     4345.46     4293.23     58.88 o 
   0   0   4     3480.78     3315.06     41.81 o 
   1   0   4     4112.64     4017.08     65.23 o 
   2   0   4      793.02      797.70     25.40 o 
   3   0   4       12.25        9.28      4.64 o 
   4   0   4      277.26      218.24      7.06 o 
  -5   1   4       81.17      104.06     14.28 o 
  -4   1   4        1.40       -2.74      5.68 o 
  -3   1   4       74.17       82.43      8.57 o 
  -2   1   4      911.80      925.15     12.30 o 
  -1   1   4      505.16      501.57      8.27 o 
   0   1   4      891.93      833.10     11.94 o 
   1   1   4    41287.74    46748.32    624.72 o 
   2   1   4      227.22      221.70     15.05 o 
   3   1   4      413.17      388.02     13.92 o 
   4   1   4       93.88       92.81      6.87 o 
   5   1   4        3.86        3.84      4.34 o 
  -5   2   4        3.39       -2.30      9.94 o 
  -4   2   4       10.49       12.34      7.07 o 
  -3   2   4       27.56       37.59      7.00 o 
  -2   2   4       21.74       21.65      4.08 o 
  -1   2   4       18.57       18.60      4.02 o 
   0   2   4     3247.28     2946.27     52.45 o 
   1   2   4      116.47      125.51      6.86 o 
   2   2   4     1816.60     1776.47     35.74 o 
   3   2   4        6.44        4.70      6.69 o 
   4   2   4       25.55       20.97     18.84 o 
   5   2   4        1.62        0.85      7.64 o 
  -5   3   4       70.90       70.16     15.70 o 
  -4   3   4        4.46       11.21      6.60 o 
  -3   3   4       25.97       34.29      7.20 o 
  -2   3   4      243.04      261.50      7.12 o 
  -1   3   4      713.07      666.65     11.84 o 
   0   3   4       13.50        5.93      6.45 o 
   1   3   4       11.64       14.56      5.99 o 
   2   3   4        2.82        7.93     11.75 o 
   3   3   4      329.90      381.00     21.29 o 
   4   3   4       44.56       37.96     10.17 o 
   5   3   4        8.81       16.34     23.92 o 
  -5   4   4        0.00        1.48      5.99 o 
  -4   4   4       12.47        9.61      6.09 o 
  -3   4   4      170.38      174.66      7.30 o 
  -2   4   4        0.01        4.23      9.33 o 
  -1   4   4     1013.39     1060.26     19.33 o 
   0   4   4      127.61      125.28      8.53 o 
   1   4   4      497.98      497.30     23.36 o 
   2   4   4       27.14       21.04      5.74 o 
   3   4   4        1.11        4.15     10.97 o 
   4   4   4        0.58       -2.88      8.18 o 
   5   4   4        0.00        9.18     12.51 o 
  -5   5   4        0.39        3.61     10.01 o 
  -4   5   4        1.25        1.83      7.13 o 
  -3   5   4       84.74       87.13      7.60 o 
  -2   5   4     1027.50     1035.24     22.34 o 
  -1   5   4      419.46      367.86     11.51 o 
   0   5   4        7.51       -0.24      5.61 o 
   1   5   4       80.05      265.01    178.02 o 
   2   5   4      262.55      275.59     15.52 o 
   3   5   4       81.82      103.04     15.15 o 
   4   5   4      141.06      162.85     14.97 o 
   5   5   4       13.62       -0.94     12.73 o 
  -5   6   4        1.44        2.53     11.43 o 
  -4   6   4        0.04       -0.64      5.55 o 
  -3   6   4      119.84      126.88     15.52 o 
  -2   6   4       32.19       26.17      6.77 o 
  -1   6   4       17.07       23.97     10.73 o 
   0   6   4       13.28       14.11      7.29 o 
   1   6   4      184.27      181.49     10.64 o 
   2   6   4      127.31      144.58     14.39 o 
   3   6   4        0.66       -2.88      5.21 o 
   4   6   4       14.20        4.98     10.70 o 
   5   6   4        2.67       -7.49     17.59 o 
  -4   7   4       61.05       54.13      9.21 o 
  -3   7   4       43.12       49.68     19.50 o 
  -2   7   4        0.74        0.98      9.40 o 
  -1   7   4        4.00        3.03      8.69 o 
   0   7   4     1203.07     1277.30     25.05 o 
   1   7   4      814.26      933.88     25.02 o 
   2   7   4        3.06        2.90     12.25 o 
   3   7   4       83.72       87.97     17.81 o 
   4   7   4       13.88        3.93     12.30 o 
  -4   8   4       20.80       11.66      8.82 o 
  -3   8   4        0.09        0.92     14.45 o 
  -2   8   4       97.71      101.75     10.59 o 
  -1   8   4       51.04       61.54     11.92 o 
   0   8   4        7.54        5.97      8.06 o 
   1   8   4        3.95        2.42     12.25 o 
   2   8   4       13.51       12.52     16.21 o 
   3   8   4        0.08       -4.43     15.33 o 
   4   8   4       13.17       21.14     17.48 o 
  -4   9   4        7.92        6.73     16.88 o 
  -3   9   4        5.68        4.49     17.02 o 
  -2   9   4     1536.00     1510.91     61.01 o 
  -1   9   4      400.21      384.39     28.08 o 
   0   9   4       43.03       28.10     11.64 o 
   1   9   4        2.57        1.64     13.16 o 
   2   9   4      101.30      107.20     15.28 o 
   3   9   4       11.69        1.61     16.85 o 
   4   9   4       50.99       35.16     19.82 o 
  -4  10   4        1.55       -6.58     20.10 o 
  -3  10   4        1.96       10.69     17.07 o 
  -2  10   4       32.95        8.66     13.49 o 
  -1  10   4       30.49       22.05     13.06 o 
   0  10   4       14.08       17.94     15.93 o 
   1  10   4       15.20        8.02     10.42 o 
   2  10   4       38.56       30.28     13.12 o 
   3  10   4       16.75        2.12     24.19 o 
   4  10   4        1.64      -12.49     18.07 o 
  -3  11   4       45.16       47.29     25.60 o 
  -2  11   4        8.53       11.52     15.84 o 
  -1  11   4       37.31       35.44     14.13 o 
   0  11   4        3.02       -2.24     10.17 o 
   1  11   4       77.37       66.21     17.79 o 
   2  11   4        6.61       24.06     21.65 o 
   3  11   4        0.78        5.51     27.94 o 
  -3  12   4        9.06       36.62     25.62 o 
  -2  12   4        0.57       -3.52     14.59 o 
  -1  12   4       22.81       16.42     11.95 o 
   0  12   4        0.15      -14.76     20.93 o 
   1  12   4       21.09       24.30     17.61 o 
   2  12   4        0.11       32.00     30.97 o 
   3  12   4        0.00        2.74     23.02 o 
  -2  13   4        0.12       -8.20     18.84 o 
  -1  13   4       44.06       51.87     16.07 o 
   0  13   4        7.28        7.02     15.19 o 
   1  13   4       80.35      105.91     20.55 o 
   2  13   4        6.43        6.21     20.86 o 
  -1  14   4        4.53       35.48     17.93 o 
   0  14   4        2.05       -1.15     15.07 o 
   1  14   4        6.43       25.46     23.49 o 
  -5   1   5      190.97      221.95     15.49 o 
  -4   1   5       44.85       51.85      8.32 o 
  -3   1   5       84.76      104.64     13.79 o 
  -2   1   5      496.61      487.09     10.18 o 
  -1   1   5       86.11       76.09      4.30 o 
   0   1   5      949.45      791.32     31.56 o 
   1   1   5    23484.96    25126.04    300.97 o 
   2   1   5      197.41      215.13     14.98 o 
   3   1   5       29.91       34.87      9.14 o 
   4   1   5       32.40       18.84     11.22 o 
  -5   2   5       22.39       19.50     13.23 o 
  -4   2   5       84.59      105.79     10.29 o 
  -3   2   5       51.54       54.43      5.69 o 
  -2   2   5     1397.93     1375.55     26.56 o 
  -1   2   5     2382.67     2192.30     22.87 o 
   0   2   5       17.59       17.87      3.95 o 
   1   2   5     1400.26     1179.50     31.76 o 
   2   2   5      223.71      212.30     19.15 o 
   3   2   5      138.11      169.32     18.07 o 
   4   2   5        1.74        6.82      6.98 o 
   5   2   5        6.07       14.63     14.43 o 
  -5   3   5       68.87       52.07     14.43 o 
  -4   3   5        2.34        6.08      8.16 o 
  -3   3   5       61.35       66.96      5.76 o 
  -2   3   5     3687.69     3877.06     44.80 o 
  -1   3   5     1666.01     1453.25     18.57 o 
   0   3   5      675.77      586.97     11.08 o 
   1   3   5     1187.84     1151.66     19.50 o 
   2   3   5       13.51        9.49     11.18 o 
   3   3   5        2.46        8.52     13.56 o 
   4   3   5       24.53       14.93     13.11 o 
   5   3   5       12.89       16.40     11.96 o 
  -5   4   5        0.03        4.15      8.43 o 
  -4   4   5        0.03        1.31     10.35 o 
  -3   4   5       56.06       54.86      6.82 o 
  -2   4   5      610.06      564.62     15.95 o 
  -1   4   5      294.41      310.02      9.09 o 
   0   4   5       13.60        9.21      4.88 o 
   1   4   5       32.14       31.48      6.35 o 
   2   4   5       38.79       44.00      5.85 o 
   3   4   5       21.16       21.62     10.06 o 
   4   4   5        2.59        2.59      9.62 o 
   5   4   5        0.35       -3.03      8.18 o 
  -5   5   5      100.67       68.27     17.19 o 
  -4   5   5       30.67       29.92     10.34 o 
  -3   5   5      208.25      215.65      8.55 o 
  -2   5   5      383.29      405.92     19.52 o 
  -1   5   5       77.99       66.14      8.20 o 
   0   5   5      164.01      125.86      9.74 o 
   1   5   5      532.27      560.01     14.13 o 
   2   5   5      339.77      377.44     13.33 o 
   3   5   5        4.59        4.48     12.13 o 
   4   5   5        2.12       -2.66      9.50 o 
   5   5   5        0.13       -5.49     11.14 o 
  -5   6   5        1.63        5.77     13.74 o 
  -4   6   5       10.54        7.81      7.05 o 
  -3   6   5        2.16       -1.50      9.94 o 
  -2   6   5       17.91       17.13      6.93 o 
  -1   6   5        1.21        5.57      7.29 o 
   0   6   5        1.65        0.07      9.47 o 
   1   6   5      194.85      421.05     47.14 o 
   2   6   5      254.86      253.62     31.56 o 
   3   6   5        7.57        2.25      7.05 o 
   4   6   5        0.00       -2.91     11.03 o 
   5   6   5        3.46        8.34     20.93 o 
  -4   7   5       14.65        2.94      7.75 o 
  -3   7   5       80.64       88.89     13.50 o 
  -2   7   5       25.30       26.50      8.59 o 
  -1   7   5      247.12      237.39     15.68 o 
   0   7   5      366.18      364.16     14.92 o 
   1   7   5       22.26       27.57      9.07 o 
   2   7   5        0.01        7.54     11.50 o 
   3   7   5       94.93       97.55      9.71 o 
   4   7   5      281.09      334.60     22.60 o 
  -4   8   5        0.56        5.29      8.28 o 
  -3   8   5        1.14        5.50     13.24 o 
  -2   8   5       28.55       35.78      9.93 o 
  -1   8   5       39.20       59.46     11.43 o 
   0   8   5       70.72       49.06     14.22 o 
   1   8   5        0.11        1.38      8.81 o 
   2   8   5        5.05        0.00     12.77 o 
   3   8   5       44.61       38.79     11.40 o 
   4   8   5       12.64       -8.65     17.77 o 
  -4   9   5        6.56       25.56     18.98 o 
  -3   9   5       37.80       25.35     19.41 o 
  -2   9   5      151.55      178.12     18.91 o 
  -1   9   5      149.01      141.75     15.19 o 
   0   9   5       61.49       53.98     12.58 o 
   1   9   5       53.78       63.35     14.04 o 
   2   9   5       40.64       32.02     17.07 o 
   3   9   5        1.02        6.19      8.61 o 
   4   9   5       16.04       -5.41     15.80 o 
  -4  10   5        8.32       17.15      9.79 o 
  -3  10   5        0.34       -6.77     17.31 o 
  -2  10   5       10.86       14.08     12.68 o 
  -1  10   5        5.85       -1.37     11.45 o 
   0  10   5       12.20        6.87     11.38 o 
   1  10   5       64.02       73.71     15.81 o 
   2  10   5        1.02       -1.13     11.37 o 
   3  10   5        6.27       38.36     48.12 o 
   4  10   5       15.55       22.65     23.40 o 
  -3  11   5        3.68       -1.82     16.11 o 
  -2  11   5      113.54       95.66     31.31 o 
  -1  11   5        0.30       -1.57     12.34 o 
   0  11   5        8.42        7.04     10.72 o 
   1  11   5       46.24       31.68     19.64 o 
   2  11   5        2.19        8.75     13.67 o 
   3  11   5        2.35       13.74     11.95 o 
  -3  12   5       24.15       13.92     18.38 o 
  -2  12   5       29.69        7.05     20.52 o 
  -1  12   5       30.94       25.83     12.27 o 
   0  12   5       62.04       70.97     20.26 o 
   1  12   5        1.87       -5.18     14.17 o 
   2  12   5        1.33       -2.29     16.01 o 
   3  12   5        4.97        9.26     12.59 o 
  -2  13   5        2.13        2.98     23.29 o 
  -1  13   5        7.06        7.80     19.89 o 
   0  13   5       15.46       35.93     23.72 o 
   1  13   5       53.72       62.50     19.45 o 
   2  13   5        3.98        1.26     15.07 o 
  -1  14   5        1.46        4.47     14.58 o 
   0  14   5        2.19        0.97     14.04 o 
   1  14   5        1.38       22.72     16.28 o 
  -4   0   6       49.56       49.34      7.90 o 
  -3   0   6      616.56      640.92     15.58 o 
  -2   0   6      156.55      175.98      9.83 o 
  -1   0   6      735.91      708.85     12.13 o 
   0   0   6      129.66      142.00      6.18 o 
   1   0   6     1635.54     1550.60     39.11 o 
   2   0   6     1224.50     1220.38     42.14 o 
   3   0   6       84.22       77.13     11.06 o 
   4   0   6        7.37       13.63     40.03 o 
  -5   1   6      143.78      153.79     15.00 o 
  -4   1   6      248.13      270.17     11.29 o 
  -3   1   6        0.51       -0.72      4.23 o 
  -2   1   6     2067.21     2015.77     24.54 o 
  -1   1   6      249.88      246.23      5.41 o 
   0   1   6     3701.04     3465.76     32.26 o 
   1   1   6       12.10        8.85      5.25 o 
   2   1   6     2825.16     3074.16     41.71 o 
   3   1   6       50.23       52.04     20.44 o 
   4   1   6       61.31       61.84      8.56 o 
  -5   2   6       79.91       73.40     30.46 o 
  -4   2   6       29.07       31.51      7.64 o 
  -3   2   6      161.19      160.66      9.53 o 
  -2   2   6      126.70      135.23      5.36 o 
  -1   2   6     1061.65      940.43     11.04 o 
   0   2   6      384.45      364.15      8.39 o 
   1   2   6     1265.23     1155.07     16.42 o 
   2   2   6      224.92      239.52     22.43 o 
   3   2   6        0.66        8.30     17.00 o 
   4   2   6       18.89       26.34     11.21 o 
   5   2   6        1.31       18.67     24.13 o 
  -5   3   6       29.98       22.08      8.50 o 
  -4   3   6       97.21      117.91     10.95 o 
  -3   3   6        7.31       13.44      6.52 o 
  -2   3   6     1836.03     1774.12     34.76 o 
  -1   3   6      411.24      391.89      7.50 o 
   0   3   6     2197.73     2006.72     23.53 o 
   1   3   6     3335.61     3201.98     41.13 o 
   2   3   6      879.25      854.32     26.70 o 
   3   3   6      103.74      126.39     17.66 o 
   4   3   6       28.00       30.99     12.95 o 
   5   3   6        4.09        9.91     10.78 o 
  -5   4   6        1.57       -5.56      7.20 o 
  -4   4   6       22.42       22.17      8.12 o 
  -3   4   6      561.26      600.96     13.74 o 
  -2   4   6      534.27      509.93     16.17 o 
  -1   4   6     2368.54     2244.12     25.67 o 
   0   4   6      430.47      391.40     11.28 o 
   1   4   6     1659.21     1580.42     28.17 o 
   2   4   6      402.46      405.89      8.70 o 
   3   4   6      121.33      122.33     12.80 o 
   4   4   6        0.03       -4.15      8.37 o 
   5   4   6        2.08        7.13     13.81 o 
  -5   5   6        1.05        4.55      6.96 o 
  -4   5   6       18.52       19.98      7.85 o 
  -3   5   6       85.55       87.72      7.81 o 
  -2   5   6       46.88       60.07     10.49 o 
  -1   5   6        7.70       13.95      6.84 o 
   0   5   6       21.68       26.32      6.94 o 
   1   5   6      451.60      480.22     12.81 o 
   2   5   6        4.86        3.94      8.82 o 
   3   5   6        3.01        9.23     12.77 o 
   4   5   6       58.12       23.02     16.41 o 
   5   5   6        0.34        8.63     12.01 o 
  -5   6   6        0.45       14.97     13.98 o 
  -4   6   6       10.44        4.66      7.66 o 
  -3   6   6       11.60       12.95     10.63 o 
  -2   6   6       38.18       28.47      8.30 o 
  -1   6   6       60.98       48.26      7.92 o 
   0   6   6       10.84       13.96      6.40 o 
   1   6   6       22.68       26.14      6.05 o 
   2   6   6       63.47       58.26     10.73 o 
   3   6   6        1.80        5.37     14.23 o 
   4   6   6       32.23        0.62     14.34 o 
   5   6   6        0.98       12.22     28.10 o 
  -4   7   6       17.77       13.73      8.92 o 
  -3   7   6       36.90       39.50     13.46 o 
  -2   7   6       19.40       13.95      7.09 o 
  -1   7   6      137.89      129.20      8.87 o 
   0   7   6      435.47      416.72     14.48 o 
   1   7   6      454.20      503.09     28.53 o 
   2   7   6        9.58       22.60      7.74 o 
   3   7   6        1.40        1.69      7.07 o 
   4   7   6       51.94       19.86     17.65 o 
  -4   8   6        0.04        3.30      8.12 o 
  -3   8   6       75.45       75.09     14.46 o 
  -2   8   6      164.14      183.00     15.91 o 
  -1   8   6        4.73        7.90      8.07 o 
   0   8   6       27.81       32.65     10.02 o 
   1   8   6       36.10       42.59      9.44 o 
   2   8   6       16.12       14.43      8.71 o 
   3   8   6        1.97        4.67     10.07 o 
   4   8   6       14.12       10.54     17.58 o 
  -4   9   6        0.30       -4.83      8.99 o 
  -3   9   6        8.51        4.28     13.71 o 
  -2   9   6      693.75      757.02     26.03 o 
  -1   9   6       97.12      113.50     10.75 o 
   0   9   6       34.04       24.91      9.43 o 
   1   9   6        0.00        0.88      8.46 o 
   2   9   6      177.78      179.14     23.30 o 
   3   9   6       73.20       56.89     15.74 o 
   4   9   6       15.81       11.49     16.99 o 
  -4  10   6        5.02       16.42     13.65 o 
  -3  10   6       18.74       18.21     20.79 o 
  -2  10   6       75.68       62.07     17.95 o 
  -1  10   6        7.93       13.25     12.96 o 
   0  10   6       32.88       45.32     12.94 o 
   1  10   6       14.79       12.60     13.02 o 
   2  10   6       31.11       19.24     11.66 o 
   3  10   6        9.30       -3.59     12.81 o 
  -3  11   6        1.97        3.40     24.06 o 
  -2  11   6       14.74        5.30     13.95 o 
  -1  11   6      288.64      301.59     22.97 o 
   0  11   6      179.96      181.70     17.25 o 
   1  11   6       66.15       44.19     14.81 o 
   2  11   6        0.08       -3.41     11.06 o 
   3  11   6        0.62       -8.22     14.15 o 
  -3  12   6       10.93       20.24     20.89 o 
  -2  12   6       14.87       30.85     30.60 o 
  -1  12   6       25.58       29.13     13.04 o 
   0  12   6        7.47       14.45     17.20 o 
   1  12   6       12.50        6.33     17.85 o 
   2  12   6       14.17       -0.55     10.90 o 
   3  12   6        2.83       20.12     16.01 o 
  -2  13   6        3.37       -9.08     16.89 o 
  -1  13   6       19.56        7.23     12.41 o 
   0  13   6       13.99       32.82     19.95 o 
   1  13   6       41.09       57.29     15.82 o 
   2  13   6        0.71        2.97     19.72 o 
  -1  14   6        0.01       17.28     19.44 o 
   0  14   6        3.38       12.27     12.07 o 
   1  14   6        8.45       10.47     12.85 o 
  -5   1   7       26.28       23.18     10.62 o 
  -4   1   7       19.44        9.22      7.96 o 
  -3   1   7        6.59        6.36      5.20 o 
  -2   1   7     1167.12     1244.58     14.63 o 
  -1   1   7     1390.34     1376.65     13.33 o 
   0   1   7      751.83      704.48      9.78 o 
   1   1   7     1699.25     1573.70     21.30 o 
   2   1   7       24.94       23.72      3.97 o 
   3   1   7        0.10       -6.67     20.63 o 
   4   1   7        3.98        4.06      6.73 o 
   5   1   7        8.48       11.53     46.35 o 
  -5   2   7       10.76       10.94      7.41 o 
  -4   2   7        6.06       10.54      9.43 o 
  -3   2   7       15.21       20.92      4.90 o 
  -2   2   7        0.02       -5.17      3.58 o 
  -1   2   7        6.34        4.67      3.10 o 
   0   2   7       69.38       60.04      5.59 o 
   1   2   7       43.53       44.16      5.21 o 
   2   2   7      470.27      510.14     22.08 o 
   3   2   7       34.08       42.73     24.58 o 
   4   2   7        9.66       22.70      9.99 o 
   5   2   7        3.60       17.48     42.75 o 
  -5   3   7       38.95       38.75      9.80 o 
  -4   3   7        3.66        0.76      5.24 o 
  -3   3   7       66.40       60.15      6.74 o 
  -2   3   7       20.84       25.29      6.05 o 
  -1   3   7     1962.42     1916.68     21.89 o 
   0   3   7     1074.09     1007.10     15.34 o 
   1   3   7      425.70      377.61     11.21 o 
   2   3   7      300.76      290.83     23.53 o 
   3   3   7       27.93       42.96     20.17 o 
   4   3   7       18.40       28.75     13.26 o 
   5   3   7       11.45       45.72     39.49 o 
  -5   4   7        0.13        5.63      8.94 o 
  -4   4   7       66.76       65.87      8.94 o 
  -3   4   7       29.64       20.39      6.01 o 
  -2   4   7       13.16        3.18      9.12 o 
  -1   4   7        7.10       17.15      5.55 o 
   0   4   7      515.40      453.73     11.95 o 
   1   4   7      177.24      170.16     11.00 o 
   2   4   7      367.63      390.80      8.38 o 
   3   4   7        0.16       -3.40     10.30 o 
   4   4   7       20.06       17.56      9.40 o 
   5   4   7       29.07       35.35     17.89 o 
  -5   5   7        2.10        1.54      7.70 o 
  -4   5   7        0.29        6.09      8.54 o 
  -3   5   7       32.05       35.67      6.31 o 
  -2   5   7        2.49        4.66      9.05 o 
  -1   5   7     2493.60     2510.39     33.31 o 
   0   5   7      161.11      160.05     10.55 o 
   1   5   7        8.64       11.23      4.93 o 
   2   5   7       85.49       93.52      7.70 o 
   3   5   7        0.93        4.08     15.32 o 
   4   5   7       68.55       46.33     21.42 o 
   5   5   7        0.50       -8.27     13.75 o 
  -5   6   7        0.33        3.56      8.42 o 
  -4   6   7        0.01       -4.86      8.63 o 
  -3   6   7        1.17        4.17      5.75 o 
  -2   6   7      385.17      388.86     14.69 o 
  -1   6   7       24.69       24.54      6.28 o 
   0   6   7      293.39      295.99     11.68 o 
   1   6   7       46.60       49.13      6.31 o 
   2   6   7      159.14      165.63     11.49 o 
   3   6   7       24.58       48.30     16.42 o 
   4   6   7        1.66        5.45     17.65 o 
  -4   7   7        8.33        3.42      8.17 o 
  -3   7   7       33.27       19.93     14.80 o 
  -2   7   7       50.48       49.81      9.18 o 
  -1   7   7      226.01      225.25     10.95 o 
   0   7   7       24.18       17.56      8.24 o 
   1   7   7        0.44       -2.70      6.15 o 
   2   7   7        0.47        6.83      9.09 o 
   3   7   7       10.51       -2.43     19.46 o 
   4   7   7       13.66       -4.83     14.97 o 
  -4   8   7       22.19       21.23      9.25 o 
  -3   8   7        4.18        3.44     17.52 o 
  -2   8   7      251.85      277.84     18.42 o 
  -1   8   7      322.43      338.70     13.09 o 
   0   8   7      168.36      213.86     13.06 o 
   1   8   7       20.56       23.56      8.89 o 
   2   8   7       49.59       48.97     12.24 o 
   3   8   7       14.14        6.10      7.98 o 
   4   8   7       43.39       14.32     17.64 o 
  -4   9   7        7.76       19.08     10.76 o 
  -3   9   7       15.12       24.56     15.80 o 
  -2   9   7      188.92      185.40     15.35 o 
  -1   9   7       43.91       49.45     10.57 o 
   0   9   7       31.16       23.67     10.45 o 
   1   9   7       29.46       32.54      8.89 o 
   2   9   7       33.06       40.41     14.50 o 
   3   9   7        0.87        6.86      9.95 o 
   4   9   7        1.27        6.71     20.42 o 
  -3  10   7       16.83       22.27     15.74 o 
  -2  10   7        7.41        2.28     11.96 o 
  -1  10   7       30.84       46.29     12.04 o 
   0  10   7        2.57        1.86     11.38 o 
   1  10   7       80.76       74.82     11.56 o 
   2  10   7        3.69       17.13     12.83 o 
   3  10   7        0.26       51.92     31.86 o 
  -3  11   7        2.73       14.80     18.24 o 
  -2  11   7       27.06       28.09     14.90 o 
  -1  11   7       60.07       60.11     16.17 o 
   0  11   7        6.83       14.51      9.98 o 
   1  11   7       41.50       33.48     11.37 o 
   2  11   7        1.15       -9.97     13.09 o 
   3  11   7        7.08       20.21     21.88 o 
  -3  12   7       10.58       27.52     31.00 o 
  -2  12   7       77.22       63.80     15.78 o 
  -1  12   7       16.48        8.45     13.29 o 
   0  12   7       15.98       20.17     10.92 o 
   1  12   7        3.49        4.93     10.34 o 
   2  12   7        0.10        9.16     15.94 o 
  -2  13   7        9.15        8.75     17.62 o 
  -1  13   7        0.69       -1.94     13.54 o 
   0  13   7        5.15        5.48     12.29 o 
   1  13   7       20.68       28.13     13.56 o 
   2  13   7        7.61       23.17     15.32 o 
  -1  14   7        0.64       15.51     15.27 o 
   0  14   7       12.73       40.42     15.36 o 
   1  14   7        0.04       -6.49     14.48 o 
  -5   0   8        0.00        2.48     32.47 o 
  -4   0   8     1209.71     1296.61     38.58 o 
  -3   0   8      103.04      104.08      9.97 o 
  -2   0   8      131.19      145.73      7.65 o 
  -1   0   8       92.78       92.40      2.90 o 
   0   0   8     1843.93     1812.76     22.54 o 
   1   0   8       10.36        9.29      8.21 o 
   2   0   8     5310.61     5884.84    113.39 o 
   3   0   8       29.71       22.22     14.87 o 
   4   0   8      152.84      142.02     51.18 o 
  -5   1   8        3.57        4.77     12.89 o 
  -4   1   8      335.23      365.10     13.94 o 
  -3   1   8       80.43       93.67      9.35 o 
  -2   1   8      162.82      183.33      5.26 o 
  -1   1   8      166.95      158.39      4.25 o 
   0   1   8       95.34      100.60      4.28 o 
   1   1   8      496.85      491.30     17.05 o 
   2   1   8       30.15       36.73      5.86 o 
   3   1   8       81.33       80.77     21.74 o 
   4   1   8        1.51        0.58      5.06 o 
   5   1   8       11.47       89.72     54.40 o 
  -5   2   8       11.82        4.14      8.40 o 
  -4   2   8        3.05        1.80      6.16 o 
  -3   2   8      163.13      168.96      8.21 o 
  -2   2   8      185.72      177.51      5.70 o 
  -1   2   8      814.37      832.39     10.67 o 
   0   2   8        0.98       -1.41      3.41 o 
   1   2   8       17.42       12.40      4.14 o 
   2   2   8     1350.19     1351.48     19.97 o 
   3   2   8      183.56      198.35     27.52 o 
   4   2   8       19.16       19.81      7.14 o 
   5   2   8       15.02       62.25     27.54 o 
  -5   3   8        0.19        3.29      6.89 o 
  -4   3   8        1.13       -0.85      7.65 o 
  -3   3   8       67.15       74.65      6.17 o 
  -2   3   8        1.66        6.15      5.97 o 
  -1   3   8      724.62      689.04     10.95 o 
   0   3   8       39.44       41.65      5.69 o 
   1   3   8      342.55      329.11     14.34 o 
   2   3   8     1075.30     1162.35     41.25 o 
   3   3   8       38.76       38.87     24.33 o 
   4   3   8       39.95       36.77     10.57 o 
   5   3   8        0.61       27.30     38.93 o 
  -5   4   8       17.94       20.48      7.98 o 
  -4   4   8       52.63       42.98     10.21 o 
  -3   4   8       24.81       19.51      7.18 o 
  -2   4   8      275.76      288.66     10.71 o 
  -1   4   8       27.28       17.43      5.49 o 
   0   4   8      805.45      794.13     14.38 o 
   1   4   8      515.56      561.69     14.90 o 
   2   4   8      190.07      212.61      9.44 o 
   3   4   8      100.35       85.37     14.19 o 
   4   4   8        7.79        1.19     12.75 o 
   5   4   8        4.61       23.55     12.36 o 
  -5   5   8        6.43        0.55      7.94 o 
  -4   5   8       14.57        3.35      8.44 o 
  -3   5   8      316.63      319.73     10.64 o 
  -2   5   8       14.25       14.40     11.24 o 
  -1   5   8       43.89       30.53      6.48 o 
   0   5   8       91.46       94.24      7.83 o 
   1   5   8      362.01      354.97     12.18 o 
   2   5   8       52.72       52.67      6.60 o 
   3   5   8        0.22       -4.05     14.89 o 
   4   5   8        2.03       29.12     16.26 o 
   5   5   8        6.97       -2.72     11.69 o 
  -5   6   8        0.08        0.61      8.64 o 
  -4   6   8       59.69       56.63      9.82 o 
  -3   6   8       44.36       45.34      6.58 o 
  -2   6   8     1062.70     1096.83     21.33 o 
  -1   6   8       62.91       63.95      6.72 o 
   0   6   8       56.48       59.71      6.91 o 
   1   6   8      440.36      512.18     12.76 o 
   2   6   8      140.32      147.84     12.63 o 
   3   6   8       21.37       25.93     15.15 o 
   4   6   8        8.29       15.06     15.87 o 
  -4   7   8        3.02       -1.87      9.60 o 
  -3   7   8        0.06        9.05     12.54 o 
  -2   7   8      164.00      159.62      9.65 o 
  -1   7   8        5.73        3.78      6.46 o 
   0   7   8      259.58      249.48     10.69 o 
   1   7   8      100.97       95.97      7.85 o 
   2   7   8       41.06       39.38      9.90 o 
   3   7   8        0.24       -0.52      6.33 o 
   4   7   8       18.69       15.17     15.62 o 
  -4   8   8       20.80       23.41     10.14 o 
  -3   8   8       39.49       28.64     13.58 o 
  -2   8   8      108.06      133.61     12.29 o 
  -1   8   8      339.93      342.19     13.67 o 
   0   8   8       48.84       40.43      8.35 o 
   1   8   8       40.00       29.94      8.73 o 
   2   8   8       39.54       33.23     11.65 o 
   3   8   8        1.61        0.41      6.42 o 
   4   8   8       23.82       29.69     17.77 o 
  -4   9   8        5.08       16.79      8.43 o 
  -3   9   8        0.29        4.86     18.36 o 
  -2   9   8       56.89       54.57     15.53 o 
  -1   9   8        4.55        4.73      7.89 o 
   0   9   8       27.99       31.91     10.02 o 
   1   9   8        8.24       -3.05     10.74 o 
   2   9   8      108.13      118.81     15.59 o 
   3   9   8       25.97       10.59     13.09 o 
   4   9   8        1.30        9.50     24.71 o 
  -3  10   8       39.71       53.08     25.49 o 
  -2  10   8        0.15        0.53     11.13 o 
  -1  10   8      578.37      585.06     21.14 o 
   0  10   8        0.42        7.31      8.81 o 
   1  10   8       11.33        3.01     13.74 o 
   2  10   8        0.00       -4.91     12.43 o 
   3  10   8        0.59       -9.17     18.41 o 
  -3  11   8        7.39      -26.26     17.50 o 
  -2  11   8       25.27       25.56     12.71 o 
  -1  11   8      113.29      136.96     31.14 o 
   0  11   8      109.13      100.95     14.67 o 
   1  11   8        4.89        9.14     14.18 o 
   2  11   8        6.38       13.98     13.67 o 
   3  11   8        0.07       -3.65     12.24 o 
  -2  12   8        9.77       11.23     11.30 o 
  -1  12   8       19.62       22.85     13.26 o 
   0  12   8        6.81        7.90     10.36 o 
   1  12   8       21.32       22.25     14.92 o 
   2  12   8       49.91       46.03     15.81 o 
  -2  13   8        0.53       21.86     22.62 o 
  -1  13   8        2.85       -8.72     15.09 o 
   0  13   8       24.24       42.29     18.90 o 
   1  13   8        3.15      -14.39     19.15 o 
   2  13   8        1.19        7.39     14.19 o 
   0  14   8        7.87        5.03     15.73 o 
  -5   1   9        4.33        7.95     14.18 o 
  -4   1   9        0.65       -0.80      7.13 o 
  -3   1   9       10.98       11.24      4.75 o 
  -2   1   9       58.78       70.19      3.68 o 
  -1   1   9       10.85        7.68      1.98 o 
   0   1   9       56.07       64.13      3.92 o 
   1   1   9       30.66       19.70      9.94 o 
   2   1   9      127.76      151.69      6.60 o 
   3   1   9        0.10        5.27     14.17 o 
   4   1   9        2.14        5.74      5.74 o 
   5   1   9        1.71       20.70     49.45 o 
  -5   2   9        9.46        8.39     10.71 o 
  -4   2   9      305.18      355.84     12.13 o 
  -3   2   9        7.11        5.46      3.36 o 
  -2   2   9      306.52      309.88      6.68 o 
  -1   2   9      266.35      274.23      6.14 o 
   0   2   9     2572.33     2500.18     38.91 o 
   1   2   9      116.28      121.81      7.74 o 
   2   2   9     5870.48     6223.91     77.68 o 
   3   2   9       27.09       13.47     18.51 o 
   4   2   9        8.00        8.72     10.49 o 
   5   2   9        0.66       37.90     27.30 o 
  -5   3   9        3.29        3.42      9.22 o 
  -4   3   9        9.93        8.60      7.54 o 
  -3   3   9        4.63        5.78      4.99 o 
  -2   3   9       30.95       33.48      5.73 o 
  -1   3   9     1143.40     1128.49     15.29 o 
   0   3   9       25.33       25.39      4.98 o 
   1   3   9       24.91       19.57      2.88 o 
   2   3   9      211.84      216.67     17.24 o 
   3   3   9       62.19       79.58     21.24 o 
   4   3   9        2.11        3.42     18.96 o 
   5   3   9        1.50       39.80     43.90 o 
  -5   4   9        7.99        8.93     10.46 o 
  -4   4   9       27.16       20.30      7.21 o 
  -3   4   9       13.51       10.74      6.16 o 
  -2   4   9      144.60      130.16     11.85 o 
  -1   4   9     2384.16     2533.77     29.57 o 
   0   4   9      409.99      395.50      8.31 o 
   1   4   9        3.14        0.28      5.36 o 
   2   4   9       20.09       19.19      3.87 o 
   3   4   9       79.25       85.65     13.81 o 
   4   4   9        6.98       -3.08     13.66 o 
   5   4   9       21.46       14.71     11.64 o 
  -5   5   9        2.18        8.04     10.78 o 
  -4   5   9        0.32        0.73      6.89 o 
  -3   5   9       16.13       19.88      6.67 o 
  -2   5   9       55.06      118.55     48.80 o 
  -1   5   9      194.42      182.35      7.37 o 
   0   5   9      287.07      311.43     11.04 o 
   1   5   9      169.87      190.07      9.94 o 
   2   5   9        4.55        3.79      5.14 o 
   3   5   9        8.18        5.14     10.93 o 
   4   5   9        0.23       -1.74     15.15 o 
  -4   6   9      156.41      128.13     11.08 o 
  -3   6   9       76.23       77.44      8.40 o 
  -2   6   9       22.38       22.64      8.25 o 
  -1   6   9       73.74       81.44      8.07 o 
   0   6   9       26.68       28.54      8.17 o 
   1   6   9       14.36       22.57      5.79 o 
   2   6   9      112.61      116.75      7.35 o 
   3   6   9       24.25       25.01     15.64 o 
   4   6   9       16.28       21.25     14.91 o 
  -4   7   9       39.06       26.22      9.98 o 
  -3   7   9       84.83       75.37     16.22 o 
  -2   7   9       37.07       51.84      8.56 o 
  -1   7   9      978.00      935.54     18.02 o 
   0   7   9      167.48      171.77     11.16 o 
   1   7   9      137.12      149.25     14.19 o 
   2   7   9       51.50       69.83     11.51 o 
   3   7   9       26.27       18.04      7.99 o 
   4   7   9        5.64        8.49     15.90 o 
  -4   8   9        8.43       12.15      9.92 o 
  -3   8   9       26.27        6.33     14.77 o 
  -2   8   9        4.80        2.32     10.13 o 
  -1   8   9      701.00      728.92     18.00 o 
   0   8   9       15.14       15.34      7.57 o 
   1   8   9        0.01        5.12      7.83 o 
   2   8   9       14.40        8.50     12.56 o 
   3   8   9       21.58       13.47      5.87 o 
   4   8   9        1.57       -6.49     16.49 o 
  -4   9   9        0.04       -6.12      7.40 o 
  -3   9   9        6.96       12.60     14.21 o 
  -2   9   9        1.57        2.50      9.88 o 
  -1   9   9       10.13       14.28      9.64 o 
   0   9   9        0.01        0.01      7.81 o 
   1   9   9        9.98       13.83      8.90 o 
   2   9   9        0.31       -0.83     12.91 o 
   3   9   9        7.15        2.54      8.13 o 
   4   9   9        0.15       20.98     32.04 o 
  -3  10   9       50.97       55.05     18.44 o 
  -2  10   9       41.88       42.71     11.35 o 
  -1  10   9      117.44      121.27     14.54 o 
   0  10   9      218.50      208.44     12.74 o 
   1  10   9        1.34       -3.45      8.95 o 
   2  10   9        0.54       -1.16     10.54 o 
   3  10   9        0.74        5.06      8.26 o 
  -3  11   9       10.03       12.85     23.94 o 
  -2  11   9        9.06       13.25      9.98 o 
  -1  11   9        1.45        3.29     10.63 o 
   0  11   9        0.15       -0.14     11.87 o 
   1  11   9        0.00       14.12     11.65 o 
   2  11   9        1.56        9.06     16.85 o 
   3  11   9        0.31        9.24     15.13 o 
  -2  12   9       53.44       73.58     14.07 o 
  -1  12   9        6.61       17.14     14.29 o 
   0  12   9        8.96       28.03     15.49 o 
   1  12   9        0.76       17.19     23.75 o 
   2  12   9        0.00        2.41     16.09 o 
  -2  13   9        3.34      -12.86     13.33 o 
  -1  13   9        1.48       11.43     16.75 o 
   0  13   9        0.73        9.50     12.31 o 
   1  13   9        3.88        7.99     16.31 o 
  -5   0  10        1.47       12.39     19.58 o 
  -4   0  10     1117.05     1247.97     43.68 o 
  -3   0  10     1948.77     2044.96     37.03 o 
  -2   0  10       26.42       36.14      6.96 o 
  -1   0  10      679.19      676.39     28.50 o 
   0   0  10      128.49      129.74     11.24 o 
   1   0  10     1413.43     1421.30     37.28 o 
   2   0  10      689.97      775.13     30.73 o 
   3   0  10      504.59      627.37     33.57 o 
   4   0  10        0.37       26.40     42.26 o 
   5   0  10       20.57       52.17     59.98 o 
  -5   1  10        5.64        1.45      9.92 o 
  -4   1  10      202.51      210.98     25.14 o 
  -3   1  10       96.24       96.35      8.74 o 
  -2   1  10      456.25      448.35      6.94 o 
  -1   1  10      541.23      504.58     11.60 o 
   0   1  10     1287.24     1192.95     17.73 o 
   1   1  10      268.89      250.41     12.77 o 
   2   1  10      404.60      420.95     10.76 o 
   3   1  10        3.32        6.00     14.96 o 
   4   1  10       44.63       37.89      6.89 o 
   5   1  10        0.27      -30.11     52.30 o 
  -5   2  10        2.23        4.14      8.26 o 
  -4   2  10       16.78       18.90      5.54 o 
  -3   2  10       41.66       43.59      5.52 o 
  -2   2  10      297.42      308.58      7.49 o 
  -1   2  10     5365.42     5554.05     44.24 o 
   0   2  10       43.80       42.90      9.59 o 
   1   2  10      385.69      378.18     17.17 o 
   2   2  10      602.99      628.33     15.49 o 
   3   2  10      297.00      356.97     23.67 o 
   4   2  10        0.10        8.05      7.61 o 
  -5   3  10        0.29       -5.03      7.48 o 
  -4   3  10       20.64       23.78      7.83 o 
  -3   3  10        8.13        6.53      5.57 o 
  -2   3  10      379.86      387.91      9.32 o 
  -1   3  10       40.13       43.72      4.47 o 
   0   3  10      483.26      472.06     13.32 o 
   1   3  10       38.38       27.97      6.80 o 
   2   3  10      111.21      123.43     15.34 o 
   3   3  10        7.65       18.70     16.56 o 
   4   3  10        2.29       33.51     24.86 o 
  -5   4  10       17.79       18.01     10.09 o 
  -4   4  10      103.82       91.74     12.87 o 
  -3   4  10        6.73        7.11      4.96 o 
  -2   4  10      214.88      247.61     18.07 o 
  -1   4  10       72.13       81.49      5.33 o 
   0   4  10        6.19        1.30      4.21 o 
   1   4  10      257.75      235.35      9.50 o 
   2   4  10      503.50      561.27     11.02 o 
   3   4  10      278.86      322.12     17.73 o 
   4   4  10       12.11        1.95     15.13 o 
   5   4  10        4.27       23.23     18.69 o 
  -5   5  10        1.08       -1.61      8.56 o 
  -4   5  10       32.23       24.52      9.67 o 
  -3   5  10        6.54        7.36      6.25 o 
  -2   5  10      260.60      250.35     21.02 o 
  -1   5  10       12.64       13.13      4.64 o 
   0   5  10       77.15       82.59      6.94 o 
   1   5  10      149.81      158.11      9.00 o 
   2   5  10      209.10      225.79     19.28 o 
   3   5  10        3.50        2.16     10.67 o 
   4   5  10        4.43        6.38     15.08 o 
  -4   6  10       25.60        7.13      9.71 o 
  -3   6  10       45.40       39.58      9.25 o 
  -2   6  10       31.80       26.40      8.78 o 
  -1   6  10       89.34       91.12      7.91 o 
   0   6  10        3.10       10.63      5.73 o 
   1   6  10      161.65      162.83      9.86 o 
   2   6  10       23.45       30.85      8.01 o 
   3   6  10       10.73        5.32     16.92 o 
   4   6  10       26.44       20.09     19.80 o 
  -4   7  10       13.17       14.58     11.62 o 
  -3   7  10        0.85        2.93     10.76 o 
  -2   7  10       22.49       33.70      7.54 o 
  -1   7  10       26.53       35.32      9.00 o 
   0   7  10        0.72        2.76      6.64 o 
   1   7  10      125.36      140.50      8.69 o 
   2   7  10       10.43       11.74      9.20 o 
   3   7  10        0.10        1.04      3.50 o 
   4   7  10        7.27       20.38     20.91 o 
  -4   8  10       32.54       24.29      8.65 o 
  -3   8  10        1.69       -5.68     13.10 o 
  -2   8  10       59.42       63.34     11.16 o 
  -1   8  10       31.33       37.43      9.04 o 
   0   8  10        1.31       -1.33      7.83 o 
   1   8  10        8.75        8.08      9.91 o 
   2   8  10        0.05       -7.83     10.96 o 
   3   8  10        6.62      -15.98     23.98 o 
   4   8  10       11.59       61.70     18.09 o 
  -4   9  10        0.87        2.72     14.60 o 
  -3   9  10        0.30       -0.36     19.83 o 
  -2   9  10       23.84       32.52     14.25 o 
  -1   9  10      273.42      289.49     17.40 o 
   0   9  10       19.23       24.94     11.07 o 
   1   9  10        0.16       -4.98      8.18 o 
   2   9  10        6.19       11.61     14.01 o 
   3   9  10       14.05       11.80     12.40 o 
  -3  10  10        0.05      -22.62     18.46 o 
  -2  10  10       26.73       28.67     10.33 o 
  -1  10  10      404.40      425.60     15.61 o 
   0  10  10      165.43      172.42     15.40 o 
   1  10  10      112.26      112.84     15.01 o 
   2  10  10        6.74        9.49     15.17 o 
   3  10  10       15.55        7.43     10.32 o 
  -3  11  10       24.88       41.26     18.16 o 
  -2  11  10       36.27       47.45     12.37 o 
  -1  11  10        0.13        0.20     12.82 o 
   0  11  10       74.83       80.96     16.89 o 
   1  11  10       21.72       36.69     11.91 o 
   2  11  10        2.34       18.35     36.97 o 
   3  11  10        0.01       24.33     22.71 o 
  -2  12  10        0.15        2.35     10.25 o 
  -1  12  10       23.01       32.13     13.74 o 
   0  12  10       14.81       10.31     10.54 o 
   1  12  10       26.02       27.27     13.31 o 
   2  12  10       68.58       84.28     24.13 o 
  -1  13  10        6.79        5.97     10.96 o 
   0  13  10        1.55       22.71     13.48 o 
   1  13  10       19.68       22.47     14.92 o 
  -5   1  11        7.84       17.00     14.22 o 
  -4   1  11       12.63        8.16      6.65 o 
  -3   1  11       31.42       33.41      6.03 o 
  -2   1  11       15.66       19.38      3.84 o 
  -1   1  11     1027.75     1061.53     18.29 o 
   0   1  11      286.17      284.61      5.31 o 
   1   1  11       20.76       28.31     10.74 o 
   2   1  11      430.84      450.65     28.39 o 
   3   1  11       69.32       65.53      5.24 o 
   4   1  11        0.12        2.13      6.76 o 
   5   1  11        0.94       24.54     52.42 o 
  -5   2  11        0.29        7.46     11.12 o 
  -4   2  11      260.87      276.23     11.64 o 
  -3   2  11      110.38      111.04      6.72 o 
  -2   2  11        5.10        5.14      3.70 o 
  -1   2  11      802.70      864.33      8.83 o 
   0   2  11      174.35      182.53      6.77 o 
   1   2  11      298.31      292.44     17.51 o 
   2   2  11      425.60      475.97     13.48 o 
   3   2  11       41.05       46.27     17.69 o 
   4   2  11        1.67      -25.52     23.46 o 
  -5   3  11       13.69       12.85     10.42 o 
  -4   3  11       96.60       87.30     10.62 o 
  -3   3  11       68.02       73.35      6.29 o 
  -2   3  11       96.21       94.68      6.07 o 
  -1   3  11      199.27      170.66      5.38 o 
   0   3  11       25.12       16.27      5.91 o 
   1   3  11      653.20      650.73     15.24 o 
   2   3  11        2.58        1.70      5.61 o 
   3   3  11        4.92        8.99     16.25 o 
   4   3  11        0.80       -8.93     29.45 o 
  -5   4  11        3.98        2.12      7.69 o 
  -4   4  11        2.57       -1.38      5.47 o 
  -3   4  11       42.73       44.53      7.65 o 
  -2   4  11        1.18       -0.11      4.99 o 
  -1   4  11      597.89      569.24     10.14 o 
   0   4  11     1521.24     1554.55     20.70 o 
   1   4  11      140.23      158.61      8.64 o 
   2   4  11      155.36      169.77     12.81 o 
   3   4  11      118.16      111.92     14.56 o 
   4   4  11       10.70       13.56     15.03 o 
  -4   5  11        5.69        3.18      7.51 o 
  -3   5  11       20.70        7.18      6.19 o 
  -2   5  11      145.45      159.22     13.35 o 
  -1   5  11       43.75       40.45      7.39 o 
   0   5  11      432.77      441.35     11.19 o 
   1   5  11        6.14        9.42      7.48 o 
   2   5  11        1.74       -3.62      7.56 o 
   3   5  11       78.93       78.74     19.87 o 
   4   5  11        4.28        7.07     13.60 o 
  -4   6  11       11.26        7.17      8.58 o 
  -3   6  11       22.55       22.42      9.82 o 
  -2   6  11      194.67      217.70     23.80 o 
  -1   6  11       41.44       33.55      6.36 o 
   0   6  11      503.90      505.88     12.80 o 
   1   6  11        8.46        5.30      7.75 o 
   2   6  11      165.07      191.00     11.08 o 
   3   6  11       31.72       23.77     20.18 o 
   4   6  11        7.66       17.86     16.67 o 
  -4   7  11       19.86       18.68      9.99 o 
  -3   7  11        2.23        1.04      7.56 o 
  -2   7  11       97.97       88.03      8.26 o 
  -1   7  11      227.40      256.93     17.97 o 
   0   7  11      194.00      208.83     11.09 o 
   1   7  11       35.91       48.65      9.15 o 
   2   7  11        0.42       -1.96      8.79 o 
   3   7  11        2.26        6.81     15.35 o 
   4   7  11        2.51       38.98     17.01 o 
  -4   8  11        2.77        2.94      7.15 o 
  -3   8  11      126.86      134.46     22.59 o 
  -2   8  11       62.05       52.55     12.32 o 
  -1   8  11      464.55      450.79     14.75 o 
   0   8  11        6.17        3.13      6.69 o 
   1   8  11        4.32        3.64     14.89 o 
   2   8  11        2.47        8.03     10.71 o 
   3   8  11        7.75        7.77      9.93 o 
   4   8  11        6.49        5.39     23.00 o 
  -4   9  11        4.00       11.14     14.09 o 
  -3   9  11        3.91        2.19     13.04 o 
  -2   9  11       19.92       26.61     10.86 o 
  -1   9  11      105.46      112.49     12.56 o 
   0   9  11       15.51       14.64      9.42 o 
   1   9  11       43.43       69.87     14.55 o 
   2   9  11        7.37        0.10      8.27 o 
   3   9  11       13.56       30.77     19.55 o 
  -3  10  11        1.70       -1.45     21.17 o 
  -2  10  11       12.46        8.22      9.62 o 
  -1  10  11       18.58       16.44     12.18 o 
   0  10  11       55.75       56.73     10.17 o 
   1  10  11        5.62       12.51     14.26 o 
   2  10  11        5.98       15.06     15.52 o 
   3  10  11        3.55       -0.12     25.44 o 
  -3  11  11        0.12        1.71     19.82 o 
  -2  11  11        2.23       13.76     10.05 o 
  -1  11  11        1.97        8.18     10.35 o 
   0  11  11        3.88       -1.31      9.80 o 
   1  11  11        3.44        8.68     11.12 o 
   2  11  11        0.01        5.52     14.86 o 
   3  11  11        2.72      -22.71     23.02 o 
  -2  12  11        4.76       16.69     12.01 o 
  -1  12  11        6.56       12.00     11.39 o 
   0  12  11       59.77       59.35     11.63 o 
   1  12  11       19.21        9.49     11.19 o 
   2  12  11        0.16       -5.96     12.58 o 
  -1  13  11        6.08       20.72     12.99 o 
   0  13  11        2.04      -11.60     14.59 o 
   1  13  11        0.01      -24.44     22.24 o 
  -5   0  12       25.44       31.70     20.64 o 
  -4   0  12      104.42      104.40     19.32 o 
  -3   0  12      268.45      310.18     19.99 o 
  -2   0  12      187.02      173.45      6.26 o 
  -1   0  12      950.61     1005.67     37.30 o 
   0   0  12     3346.38     3656.99     75.97 o 
   1   0  12        0.49       -0.50      3.96 o 
   2   0  12       34.53       46.07      6.66 o 
   3   0  12       20.31       26.22      8.31 o 
   5   0  12        0.91       19.08     57.63 o 
  -5   1  12       22.07       29.29     21.04 o 
  -4   1  12        0.10       -2.95      6.10 o 
  -3   1  12      885.10      904.25     14.61 o 
  -2   1  12      157.53      145.08      4.94 o 
  -1   1  12      216.59      228.46      8.34 o 
   0   1  12       72.72       71.83      3.77 o 
   1   1  12      102.72       96.71     12.08 o 
   2   1  12        8.91       13.67      6.56 o 
   3   1  12      431.35      453.68     23.99 o 
   4   1  12        7.97        4.40      5.76 o 
   5   1  12        9.26       48.58     64.19 o 
  -5   2  12        3.81        5.50      7.98 o 
  -4   2  12        2.49        7.05      6.00 o 
  -3   2  12      346.28      331.78      9.28 o 
  -2   2  12      681.15      654.10      9.14 o 
  -1   2  12      101.89      103.42      3.62 o 
   0   2  12      629.54      622.68      9.59 o 
   1   2  12        6.41        6.18      4.46 o 
   2   2  12       26.45       17.19      7.21 o 
   3   2  12       41.24       49.49     21.15 o 
   4   2  12        1.78        8.32     31.97 o 
   5   2  12        2.77      -43.00     70.76 o 
  -5   3  12       25.47       31.61      9.00 o 
  -4   3  12        9.72        9.37      6.83 o 
  -3   3  12       84.30       97.41      7.77 o 
  -2   3  12        5.33        2.55      4.92 o 
  -1   3  12      261.19      252.14      6.15 o 
   0   3  12       59.98       67.51      6.03 o 
   1   3  12      152.67      139.34      6.49 o 
   2   3  12        3.40        6.19      7.98 o 
   3   3  12       69.05       74.33     23.53 o 
   4   3  12        1.84       15.81     31.00 o 
  -5   4  12        2.00       17.94      8.05 o 
  -4   4  12       17.01       11.08      6.37 o 
  -3   4  12        0.00        3.80      5.12 o 
  -2   4  12      188.48      185.10      8.88 o 
  -1   4  12      294.26      320.03      8.44 o 
   0   4  12      202.64      200.02     11.04 o 
   1   4  12        2.35        1.37      4.76 o 
   2   4  12        7.70        9.69      8.73 o 
   3   4  12      140.30      170.89     22.91 o 
   4   4  12        9.14       21.80     14.88 o 
  -4   5  12        3.46        0.43      6.63 o 
  -3   5  12        0.29        6.52      5.56 o 
  -2   5  12      231.79      251.36     16.29 o 
  -1   5  12      524.79      540.63     11.91 o 
   0   5  12        7.93        2.82      4.65 o 
   1   5  12      104.17      115.80     10.85 o 
   2   5  12      238.68      275.58     14.10 o 
   3   5  12       11.25        2.07     18.24 o 
   4   5  12        0.22       38.16     18.58 o 
  -4   6  12        0.82        4.76      8.84 o 
  -3   6  12        5.05       -1.15      5.77 o 
  -2   6  12       50.37       58.78      8.15 o 
  -1   6  12        4.16       20.00     13.68 o 
   0   6  12      123.37      144.22     10.68 o 
   1   6  12       22.50       26.38     10.32 o 
   2   6  12        0.48       -0.91      4.65 o 
   3   6  12        0.00       -5.04     15.10 o 
   4   6  12        7.49      -16.20     17.45 o 
  -4   7  12        3.97        4.20      9.79 o 
  -3   7  12      140.52      130.46     10.09 o 
  -2   7  12       16.98       17.23      7.57 o 
  -1   7  12      587.38      608.26     19.19 o 
   0   7  12       13.47       23.12      6.95 o 
   1   7  12       14.43       18.80     11.09 o 
   2   7  12        5.07        2.95      8.36 o 
   3   7  12       10.33       -5.23     15.59 o 
   4   7  12        0.49       23.91     16.18 o 
  -4   8  12        3.08        6.13      8.31 o 
  -3   8  12       14.60       23.74     19.94 o 
  -2   8  12       25.81       23.15      9.27 o 
  -1   8  12       13.35       14.42     10.49 o 
   0   8  12      232.24      271.11     13.98 o 
   1   8  12        6.94       10.35      9.40 o 
   2   8  12       37.31       42.63     12.08 o 
   3   8  12       12.80       19.13      5.60 o 
   4   8  12        0.37       25.72     19.57 o 
  -3   9  12        0.04        5.79     20.38 o 
  -2   9  12        0.49        1.33     10.97 o 
  -1   9  12        1.29        5.73      7.11 o 
   0   9  12      163.73      205.72     14.83 o 
   1   9  12        2.59        2.04      9.50 o 
   2   9  12       47.60       42.67     14.46 o 
   3   9  12       14.60        8.68      6.73 o 
  -3  10  12        3.62        9.19     14.32 o 
  -2  10  12        1.01       -3.77      8.49 o 
  -1  10  12      193.27      219.82     16.98 o 
   0  10  12       51.85       64.93     13.06 o 
   1  10  12       71.08       99.11     12.59 o 
   2  10  12        3.65        7.43     13.39 o 
   3  10  12       18.08       36.97     21.87 o 
  -3  11  12       20.44        9.86     18.46 o 
  -2  11  12       52.42       44.98     12.96 o 
  -1  11  12        0.76        3.03     13.00 o 
   0  11  12      186.69      213.14     32.54 o 
   1  11  12        6.52        3.38     11.15 o 
   2  11  12        0.11       17.13     14.22 o 
  -2  12  12        1.14        7.34     10.00 o 
  -1  12  12        3.70       22.38     24.69 o 
   0  12  12        0.01        5.92     12.01 o 
   1  12  12        0.33        5.93     14.74 o 
   2  12  12       10.85       -5.78     15.08 o 
  -1  13  12       28.88       36.03     14.63 o 
   0  13  12        1.04       20.01     18.89 o 
   1  13  12       18.04       19.43     17.68 o 
  -5   1  13       17.62       13.80     11.13 o 
  -4   1  13       34.41       29.94      7.63 o 
  -3   1  13      493.37      539.04     11.53 o 
  -2   1  13      102.12       99.06      4.65 o 
  -1   1  13        1.68        2.27      5.74 o 
   0   1  13      145.48      150.94      5.20 o 
   1   1  13       55.83       70.48     10.99 o 
   2   1  13        7.54       10.53      7.22 o 
   3   1  13      171.71      161.48     17.54 o 
   4   1  13        0.51        4.07      8.30 o 
  -5   2  13        4.63       -1.16      7.98 o 
  -4   2  13        5.84       13.48      7.05 o 
  -3   2  13      273.14      284.19      8.12 o 
  -2   2  13       96.97       97.74      4.47 o 
  -1   2  13      450.46      493.41     11.40 o 
   0   2  13      310.94      304.33      6.56 o 
   1   2  13      206.64      205.54     14.70 o 
   2   2  13       27.96       21.16      8.49 o 
   3   2  13       20.71       39.41     47.84 o 
   4   2  13        5.32        4.71     41.02 o 
  -5   3  13        0.02        1.66      8.93 o 
  -4   3  13       44.87       52.63      6.81 o 
  -3   3  13       23.90       26.24      6.89 o 
  -2   3  13       27.06       36.67      5.25 o 
  -1   3  13       13.54       12.54      3.46 o 
   0   3  13      460.78      504.70     11.90 o 
   1   3  13        5.15        6.45      4.64 o 
   2   3  13       15.52        3.68      8.24 o 
   3   3  13      362.38      437.32     42.69 o 
   4   3  13       11.78        5.29     26.67 o 
  -4   4  13        5.03       10.98      7.03 o 
  -3   4  13        0.88       -2.17      5.95 o 
  -2   4  13      139.07      150.56      8.54 o 
  -1   4  13        2.64        3.71      4.03 o 
   0   4  13      221.32      240.48     16.08 o 
   1   4  13       20.55       16.86      5.64 o 
   2   4  13       98.69       97.96     11.11 o 
   3   4  13        0.39       -0.30     12.71 o 
   4   4  13        9.58       38.09     15.69 o 
  -4   5  13       11.48       21.15      8.07 o 
  -3   5  13      232.84      239.84      9.27 o 
  -2   5  13      231.74      216.76     11.01 o 
  -1   5  13      467.33      470.84     10.67 o 
   0   5  13       29.53       36.07      6.36 o 
   1   5  13      433.00      458.58     16.11 o 
   2   5  13       23.58       26.34      6.96 o 
   3   5  13       39.25       32.57     17.41 o 
   4   5  13        8.28        8.40     15.39 o 
  -4   6  13        1.29        7.71      6.91 o 
  -3   6  13        1.20       -3.63      6.68 o 
  -2   6  13       19.19        7.68      9.34 o 
  -1   6  13      176.07      179.80      9.76 o 
   0   6  13      244.06      249.80     10.73 o 
   1   6  13       46.78       55.85     11.35 o 
   2   6  13        4.59        0.06      6.81 o 
   3   6  13       12.18       15.53     16.03 o 
   4   6  13        1.27       10.27     19.28 o 
  -4   7  13       15.83       28.18     12.61 o 
  -3   7  13        0.01       -4.35      7.75 o 
  -2   7  13       89.57      104.77     10.38 o 
  -1   7  13        5.61        4.14      8.97 o 
   0   7  13     1054.16     1131.44     23.82 o 
   1   7  13        4.34       -2.52     11.05 o 
   2   7  13       10.31        1.90      9.12 o 
   3   7  13        0.49        5.55     18.70 o 
   4   7  13       12.75       21.30     16.14 o 
  -4   8  13        0.73        9.45     11.20 o 
  -3   8  13       16.56       12.51     13.99 o 
  -2   8  13       24.96       15.58     10.80 o 
  -1   8  13      136.87      157.49     12.05 o 
   0   8  13       34.14       34.45      7.85 o 
   1   8  13        2.78        1.07     12.39 o 
   2   8  13        8.17       11.40     10.71 o 
   3   8  13        0.00       -0.62     16.64 o 
  -3   9  13        1.87       10.40     13.95 o 
  -2   9  13        0.00        4.55      8.74 o 
  -1   9  13        9.38       19.06      9.49 o 
   0   9  13        8.34        9.63      9.33 o 
   1   9  13       69.32       89.32     14.29 o 
   2   9  13        0.09        2.15     11.63 o 
   3   9  13        1.05       10.86     16.76 o 
  -3  10  13       10.77      -16.49     21.50 o 
  -2  10  13       27.74       32.08     12.63 o 
  -1  10  13        2.07        4.86      9.70 o 
   0  10  13       18.89       17.04      9.54 o 
   1  10  13       22.35       14.19     11.67 o 
   2  10  13        0.50       -1.28      9.01 o 
   3  10  13        0.44       14.47     21.24 o 
  -2  11  13        0.65       -6.11     14.45 o 
  -1  11  13        1.34       15.14     11.91 o 
   0  11  13       77.55       88.51     23.10 o 
   1  11  13        0.15        9.32     11.08 o 
   2  11  13        0.51        1.36     13.70 o 
  -2  12  13        4.27      -10.17     10.55 o 
  -1  12  13        0.03        5.57     10.27 o 
   0  12  13       21.12       28.30     10.82 o 
   1  12  13        5.09       20.08     26.03 o 
   2  12  13        0.58       24.07     28.66 o 
   0  13  13        0.23       22.26     12.24 o 
  -5   0  14        0.58       16.55     29.19 o 
  -4   0  14       12.67       17.83     10.52 o 
  -3   0  14      384.66      405.12     13.07 o 
  -2   0  14      663.60      645.41     28.01 o 
  -1   0  14      223.56      215.63     22.80 o 
   0   0  14       70.51       64.71     12.10 o 
   1   0  14      743.50      806.11     21.73 o 
   2   0  14       49.82       54.12      8.00 o 
   3   0  14       85.70      107.85     19.02 o 
  -5   1  14        1.40        0.84     13.54 o 
  -4   1  14       17.81       21.14      7.56 o 
  -3   1  14      351.81      375.34      9.87 o 
  -2   1  14      195.08      199.09     12.07 o 
  -1   1  14       10.49        9.56      5.42 o 
   0   1  14      353.37      363.94      6.88 o 
   1   1  14      129.88      145.60      6.82 o 
   2   1  14       69.80       69.55      6.41 o 
   3   1  14      179.26      175.78     11.32 o 
   4   1  14       32.16        0.62      5.70 o 
  -5   2  14       11.63        9.62      9.69 o 
  -4   2  14        2.25       -0.05      8.52 o 
  -3   2  14       22.62       17.12      6.89 o 
  -2   2  14       34.47       32.10      3.08 o 
  -1   2  14      485.20      483.63      7.08 o 
   0   2  14      503.24      573.83     12.91 o 
   1   2  14       21.00       19.59      4.56 o 
   2   2  14        4.19       13.88      8.78 o 
   3   2  14       65.73       60.20      7.70 o 
  -4   3  14        5.73        5.19      6.51 o 
  -3   3  14      329.40      340.48     11.00 o 
  -2   3  14       10.51        7.74      3.34 o 
  -1   3  14       18.33       18.61      3.06 o 
   0   3  14      789.02      831.82     15.28 o 
   1   3  14       10.65       11.52      4.21 o 
   2   3  14       17.53       20.73      7.68 o 
   3   3  14      531.55      597.46     39.32 o 
   4   3  14       80.22       99.37     27.15 o 
  -4   4  14        4.89       18.84      9.30 o 
  -3   4  14       12.51       10.89      6.23 o 
  -2   4  14       21.44       21.69      5.44 o 
  -1   4  14       16.65       14.37      4.56 o 
   0   4  14       20.22       21.33      6.29 o 
   1   4  14        2.98        6.65      4.84 o 
   2   4  14        3.43        0.47      6.69 o 
   3   4  14        1.19       -1.03     15.16 o 
   4   4  14        1.18       10.49     15.39 o 
  -4   5  14       15.84       28.13      8.66 o 
  -3   5  14      109.30      102.10      9.36 o 
  -2   5  14        1.60       -1.26      7.70 o 
  -1   5  14       56.56       57.73      6.56 o 
   0   5  14      308.14      344.04     12.70 o 
   1   5  14       25.96       21.86      6.40 o 
   2   5  14       61.48       68.26     16.62 o 
   3   5  14       23.36       17.27     15.78 o 
   4   5  14        0.00       -0.11     15.50 o 
  -4   6  14        0.63        9.30      8.93 o 
  -3   6  14       46.55       54.87     10.48 o 
  -2   6  14        3.94        3.50      6.89 o 
  -1   6  14        2.11        3.22      5.94 o 
   0   6  14      179.81      194.91     10.85 o 
   1   6  14       23.11       26.27      7.98 o 
   2   6  14        3.57        1.71      6.48 o 
   3   6  14        6.51       18.90     19.22 o 
   4   6  14        0.01       -7.60     14.11 o 
  -4   7  14       26.20       22.76      8.41 o 
  -3   7  14      251.61      258.86     22.88 o 
  -2   7  14        6.05        2.91      5.16 o 
  -1   7  14       72.13       74.80     11.06 o 
   0   7  14      111.40      124.62      9.18 o 
   1   7  14        2.98        7.61      7.90 o 
   2   7  14       11.21       14.16      9.24 o 
   3   7  14        2.64        9.01     17.42 o 
   4   7  14        0.11        3.06     17.14 o 
  -4   8  14        5.05       28.68     18.28 o 
  -3   8  14        4.03        6.12      8.30 o 
  -2   8  14       18.71       22.77      8.29 o 
  -1   8  14       11.47        5.94      7.63 o 
   0   8  14       25.05       21.40      9.83 o 
   1   8  14        9.92       12.16     11.89 o 
   2   8  14       19.01       24.55     10.83 o 
   3   8  14        0.04       -6.78     17.10 o 
  -3   9  14        7.10        0.95     13.95 o 
  -2   9  14      151.87      147.74     26.20 o 
  -1   9  14      103.63      107.98     11.91 o 
   0   9  14       95.23       91.11     12.92 o 
   1   9  14       13.28       20.28     11.95 o 
   2   9  14        7.54       21.77     18.26 o 
   3   9  14        0.04       31.67     21.66 o 
  -3  10  14        0.91       17.55     20.64 o 
  -2  10  14        8.58        1.68      9.10 o 
  -1  10  14       29.41       32.97      8.46 o 
   0  10  14       24.41       23.04     10.62 o 
   1  10  14        2.90        6.41     17.02 o 
   2  10  14        2.34      -13.43     14.03 o 
   3  10  14        0.10       17.09     20.84 o 
  -2  11  14        4.69       -5.84     10.30 o 
  -1  11  14        4.03        4.26      9.35 o 
   0  11  14       13.69       16.77     14.94 o 
   1  11  14       56.83       46.08     16.74 o 
   2  11  14       15.68        9.41     18.60 o 
  -1  12  14        0.21        0.98     13.41 o 
   0  12  14        2.29        1.23     11.86 o 
   1  12  14        0.01       -3.81     10.37 o 
  -4   1  15        1.01       -6.38      8.44 o 
  -3   1  15      661.25      700.00     12.88 o 
  -2   1  15      210.62      230.21     11.36 o 
  -1   1  15       87.21      108.44      8.27 o 
   0   1  15       91.22      101.73      4.67 o 
   1   1  15       51.37       54.13      5.28 o 
   2   1  15        0.06        3.72      5.11 o 
   3   1  15       53.11       53.29      6.42 o 
   4   1  15       10.29        8.67     14.19 o 
  -4   2  15       42.63       43.79     10.72 o 
  -3   2  15       52.48       51.74      6.52 o 
  -2   2  15      124.94      126.05      6.28 o 
  -1   2  15        7.30        5.17      1.90 o 
   0   2  15      228.56      231.48      5.89 o 
   1   2  15        0.12       -0.61      4.15 o 
   2   2  15       26.07       27.60      9.16 o 
   3   2  15       22.45        9.14      9.27 o 
   4   2  15        0.19      -23.19     39.51 o 
  -4   3  15       70.44       88.85     13.12 o 
  -3   3  15       20.23       13.08      5.49 o 
  -2   3  15       35.13       34.95      3.81 o 
  -1   3  15        3.77        4.36      3.54 o 
   0   3  15      574.96      615.60     11.76 o 
   1   3  15      353.55      386.45     12.91 o 
   2   3  15       70.18       71.40      8.31 o 
   3   3  15        6.22       13.58     18.73 o 
   4   3  15       15.73       30.01     24.71 o 
  -4   4  15        0.03        8.02      7.46 o 
  -3   4  15       11.11        9.22      6.14 o 
  -2   4  15        0.30        2.54      4.69 o 
  -1   4  15       40.54       39.36      4.66 o 
   0   4  15       15.80       14.03      7.24 o 
   1   4  15       69.88       73.99      6.45 o 
   2   4  15        0.60        3.34      7.83 o 
   3   4  15        0.00       -0.13     14.18 o 
   4   4  15        0.01        1.14     14.48 o 
  -4   5  15        0.32       12.46      8.19 o 
  -3   5  15       11.59        2.65      6.54 o 
  -2   5  15        0.02       -5.20      5.62 o 
  -1   5  15        1.51        5.71      4.24 o 
   0   5  15      151.90      143.78     12.62 o 
   1   5  15       80.15       88.95     14.86 o 
   2   5  15        0.00       -6.29     12.34 o 
   3   5  15       86.02       66.62     20.18 o 
   4   5  15       16.63       17.25     16.63 o 
  -4   6  15        4.55       14.81     11.00 o 
  -3   6  15        7.70       12.20     10.04 o 
  -2   6  15        1.22       -5.35      5.42 o 
  -1   6  15      243.94      265.97     20.52 o 
   0   6  15       37.46       45.07     12.62 o 
   1   6  15       69.31       67.87     16.96 o 
   2   6  15       67.06       76.35      9.24 o 
   3   6  15       20.78       34.96     21.02 o 
   4   6  15        7.93       20.96     19.46 o 
  -4   7  15       14.76       23.94     11.59 o 
  -3   7  15        1.76        4.36      9.38 o 
  -2   7  15      112.13      133.95     23.53 o 
  -1   7  15        5.33       -0.21      8.04 o 
   0   7  15      194.65      201.60     11.52 o 
   1   7  15       99.79      100.81     20.53 o 
   2   7  15       11.66        7.81      9.27 o 
   3   7  15        1.10       14.08     17.29 o 
  -3   8  15        0.11        1.39      8.04 o 
  -2   8  15       18.52       19.88      6.94 o 
  -1   8  15       46.57       46.15      9.87 o 
   0   8  15      180.66      187.50     11.93 o 
   1   8  15       15.56       16.05     12.41 o 
   2   8  15        0.67       -0.76     11.41 o 
   3   8  15        0.18       18.45     22.42 o 
  -3   9  15        3.41        3.32     12.35 o 
  -2   9  15       23.56       24.23      9.12 o 
  -1   9  15       27.25       28.45      9.36 o 
   0   9  15       47.96       47.25     11.08 o 
   1   9  15       72.13       73.00     16.84 o 
   2   9  15        9.69      -26.56     32.69 o 
   3   9  15        0.51       23.40     20.40 o 
  -3  10  15        1.07      -25.79     17.52 o 
  -2  10  15        1.29        5.89     11.58 o 
  -1  10  15        1.63        2.74      8.76 o 
   0  10  15       14.39        6.59      9.33 o 
   1  10  15       24.11       14.59     15.82 o 
   2  10  15        4.08      -13.05     13.56 o 
  -2  11  15        3.77       21.20     20.62 o 
  -1  11  15        0.30        4.05     11.71 o 
   0  11  15      120.46      144.50     25.26 o 
   1  11  15        4.39       10.08     15.38 o 
   2  11  15        8.95       52.29     36.89 o 
  -1  12  15        2.79        0.22      9.83 o 
   0  12  15        0.51        8.55     11.09 o 
   1  12  15        5.12        7.84     17.86 o 
  -4   0  16        1.94        1.79      8.93 o 
  -3   0  16       14.10       15.80      4.99 o 
  -2   0  16      424.44      396.32     26.02 o 
  -1   0  16      108.58       87.62     14.87 o 
   0   0  16      747.69      874.63     23.29 o 
   1   0  16      434.12      509.49     17.70 o 
   2   0  16       25.76       16.66      9.36 o 
   3   0  16       20.16       23.17      6.20 o 
   4   0  16       14.09       62.71     53.04 o 
  -4   1  16       15.80       10.36      6.91 o 
  -3   1  16      248.15      231.40      8.70 o 
  -2   1  16      513.07      540.05     16.45 o 
  -1   1  16      492.23      498.87     19.74 o 
   0   1  16      437.29      463.23      8.26 o 
   1   1  16      776.33      911.40     17.18 o 
   2   1  16       10.18        9.51      5.83 o 
   3   1  16        8.10        5.32      5.90 o 
   4   1  16        0.04        8.97     14.59 o 
  -4   2  16       88.06      106.78      9.60 o 
  -3   2  16        1.95        1.99      5.17 o 
  -2   2  16      931.02      930.72     24.19 o 
  -1   2  16       19.72       28.92     11.55 o 
   0   2  16       57.34       64.04      5.19 o 
   1   2  16        6.82        5.21      5.86 o 
   2   2  16      156.91      193.48     22.94 o 
   3   2  16        9.32        3.65      8.12 o 
   4   2  16        2.58        1.45     22.65 o 
  -4   3  16        1.61        7.05      6.79 o 
  -3   3  16        1.26        1.13      4.15 o 
  -2   3  16        4.80        2.88      2.24 o 
  -1   3  16      328.20      314.12      7.32 o 
   0   3  16      291.51      315.98      9.00 o 
   1   3  16      220.55      249.39     14.05 o 
   2   3  16       26.18       30.92      8.90 o 
   3   3  16       66.31       65.07     25.74 o 
   4   3  16        2.69       26.15     27.70 o 
  -4   4  16       18.43       27.73      7.12 o 
  -3   4  16        9.67        4.99      5.65 o 
  -2   4  16       63.51       59.15      7.48 o 
  -1   4  16        1.45       -1.03      4.97 o 
   0   4  16      552.23      629.31     13.86 o 
   1   4  16       28.40       27.43      7.62 o 
   2   4  16       19.65       17.27      8.86 o 
   3   4  16        7.77        6.95     16.16 o 
   4   4  16       11.01       48.48     28.15 o 
  -4   5  16        0.34       11.95      9.01 o 
  -3   5  16       36.74       15.64      6.61 o 
  -2   5  16        1.82        3.08      5.56 o 
  -1   5  16       41.66       44.14      5.37 o 
   0   5  16       45.40       40.67      9.48 o 
   1   5  16        1.27        3.02      6.55 o 
   2   5  16        7.86        5.53     11.93 o 
   3   5  16        2.52       15.65     19.15 o 
   4   5  16       27.67       50.97     18.12 o 
  -4   6  16        1.57        1.00      7.88 o 
  -3   6  16        9.09        2.74      6.14 o 
  -2   6  16       34.51       24.90     10.19 o 
  -1   6  16        2.20       -1.14      4.87 o 
   0   6  16      235.50      258.25     29.97 o 
   1   6  16       33.17       23.08      9.52 o 
   2   6  16        2.89        8.80      7.26 o 
   3   6  16        1.33       -2.08     16.09 o 
   4   6  16        0.00       14.60     31.00 o 
  -4   7  16        1.54        8.67     11.28 o 
  -3   7  16       12.55       12.68      9.96 o 
  -2   7  16       53.45       43.20      8.72 o 
  -1   7  16        1.34       -3.51      6.55 o 
   0   7  16      108.17      119.78     17.00 o 
   1   7  16        0.06        4.28      9.58 o 
   2   7  16        2.45       -1.81      7.37 o 
   3   7  16        0.71       13.13     19.86 o 
  -3   8  16       15.77       16.15     10.96 o 
  -2   8  16        0.16       -6.66      6.29 o 
  -1   8  16       52.61       55.83      9.06 o 
   0   8  16       56.17       52.76      8.32 o 
   1   8  16      143.05      153.44     28.76 o 
   2   8  16        0.77       -3.73      8.89 o 
   3   8  16       15.46       38.32     21.87 o 
  -3   9  16        1.89        1.49      8.56 o 
  -2   9  16       22.02       34.77     30.58 o 
  -1   9  16       70.73       54.95      9.56 o 
   0   9  16       46.45       51.35     13.69 o 
   1   9  16       39.40       47.35     12.23 o 
   2   9  16        1.13        1.02     14.85 o 
   3   9  16        3.15      -17.41     24.66 o 
  -2  10  16        1.85        5.89      8.79 o 
  -1  10  16        0.08        3.91      7.33 o 
   0  10  16       12.19        6.54      9.96 o 
   1  10  16       32.54       15.68     17.52 o 
   2  10  16        3.05        9.68     24.56 o 
  -2  11  16        0.32       -0.18     11.04 o 
  -1  11  16       10.78        9.15     10.99 o 
   0  11  16       11.27        5.18     11.48 o 
   1  11  16       10.65       -0.83     14.44 o 
   2  11  16        4.20       21.10     15.45 o 
  -1  12  16        0.28       -2.79     13.42 o 
   0  12  16        8.96       -2.06     10.80 o 
  -4   1  17        0.19       -0.09      5.56 o 
  -3   1  17       30.52       47.14     17.33 o 
  -2   1  17        5.95       16.65     12.97 o 
  -1   1  17        2.19        5.70      8.61 o 
   0   1  17      129.83      159.10      7.01 o 
   1   1  17        0.35       -0.38      4.89 o 
   2   1  17        2.02        2.94      5.72 o 
   3   1  17        0.39       -1.23      4.82 o 
   4   1  17       18.16        4.10     31.74 o 
  -4   2  17        0.07       -0.54      6.49 o 
  -3   2  17        6.70        5.94      3.02 o 
  -2   2  17      517.53      584.55     20.37 o 
  -1   2  17        3.11        1.24      7.76 o 
   0   2  17       34.02       41.79      4.94 o 
   1   2  17        5.80        0.98      5.10 o 
   2   2  17        0.19       -2.00     10.27 o 
   3   2  17        5.29       10.10      9.53 o 
   4   2  17       76.38       68.82     15.32 o 
  -4   3  17       28.04       28.36      9.43 o 
  -3   3  17       80.97       73.91      9.30 o 
  -2   3  17      292.06      320.04     16.85 o 
  -1   3  17        0.01        0.17      2.55 o 
   0   3  17        0.28        0.95      5.33 o 
   1   3  17       27.21       19.56      9.23 o 
   2   3  17        2.85        0.16      9.84 o 
   3   3  17        8.34        2.76      9.17 o 
   4   3  17        3.35       -0.41     35.61 o 
  -4   4  17        1.14        4.98      6.29 o 
  -3   4  17       13.56       16.67      5.55 o 
  -2   4  17        8.50        5.11      4.20 o 
  -1   4  17      341.35      362.51     10.17 o 
   0   4  17       50.34       53.03      6.10 o 
   1   4  17        1.72        5.17      5.07 o 
   2   4  17       36.92       25.54     12.21 o 
   3   4  17        8.95       14.74     17.17 o 
   4   4  17        3.04       27.68     23.88 o 
  -4   5  17       41.30       36.70      7.79 o 
  -3   5  17       25.90       33.14      7.33 o 
  -2   5  17        1.73        6.05      5.68 o 
  -1   5  17       12.10       10.40      4.22 o 
   0   5  17        5.24        8.30      7.39 o 
   1   5  17       18.04       22.38      5.95 o 
   2   5  17       65.90       58.78     26.26 o 
   3   5  17        0.00       11.48     13.71 o 
   4   5  17        7.89        5.33     19.09 o 
  -4   6  17        0.03       11.84      8.90 o 
  -3   6  17        9.17       11.24      7.04 o 
  -2   6  17      118.64      115.14      8.79 o 
  -1   6  17        7.87        7.69      4.53 o 
   0   6  17      130.75      156.43     20.75 o 
   1   6  17       76.23       87.11     13.77 o 
   2   6  17        0.05        6.12     12.04 o 
   3   6  17        2.07        6.64     12.47 o 
  -3   7  17        2.11       11.35      8.66 o 
  -2   7  17       10.53       11.99      8.07 o 
  -1   7  17       28.65       24.87      7.75 o 
   0   7  17        1.44       -0.76      9.86 o 
   1   7  17       43.32       33.44     13.09 o 
   2   7  17        4.53        4.95      8.16 o 
   3   7  17        3.92       28.51     22.80 o 
  -3   8  17       19.93       32.86     10.35 o 
  -2   8  17        6.16       14.49      7.14 o 
  -1   8  17       15.21        7.75      7.34 o 
   0   8  17       83.97       95.19     13.97 o 
   1   8  17       75.86       68.93     17.11 o 
   2   8  17        5.00       16.05     12.91 o 
   3   8  17        7.51       23.97     19.51 o 
  -3   9  17        4.10       34.91     19.88 o 
  -2   9  17       19.99       13.71      7.73 o 
  -1   9  17        1.13       -0.43      7.92 o 
   0   9  17       64.06       71.37     12.21 o 
   1   9  17        9.23       10.07     14.41 o 
   2   9  17       14.26       25.28     11.58 o 
  -2  10  17        1.34       -2.63     11.33 o 
  -1  10  17        2.13        2.56     10.09 o 
   0  10  17        0.00        0.18     10.61 o 
   1  10  17        8.07        6.23     11.56 o 
   2  10  17        0.19       -2.12     12.79 o 
  -1  11  17        0.34       -6.50     11.31 o 
   0  11  17       30.51       14.03     12.92 o 
   1  11  17        1.43        3.10     11.86 o 
  -4   0  18       26.49        0.50     19.83 o 
  -3   0  18      320.65      351.95     46.47 o 
  -2   0  18      190.05      234.22     36.68 o 
  -1   0  18        5.14        2.60     12.27 o 
   0   0  18       28.83       36.99      5.28 o 
   1   0  18      138.94      178.45     18.36 o 
   2   0  18      119.86       55.65     94.80 o 
   3   0  18        0.62       -2.91      9.69 o 
   4   0  18       68.98       94.31     55.89 o 
  -4   1  18       14.74        0.25     17.10 o 
  -3   1  18        1.24        3.32     15.59 o 
  -2   1  18        3.77        2.03     12.59 o 
  -1   1  18       57.94       61.80     12.79 o 
   0   1  18        0.73       -0.41      4.28 o 
   1   1  18       67.55       67.26      7.35 o 
   2   1  18        2.19        2.44      5.02 o 
   3   1  18        2.22        5.19      5.71 o 
   4   1  18        5.67       42.75     56.39 o 
  -4   2  18        5.75       -4.97     19.35 o 
  -3   2  18        3.42        5.33      9.85 o 
  -2   2  18       32.45       31.50     10.01 o 
  -1   2  18        1.51        7.27      7.74 o 
   0   2  18       40.70       37.78      5.20 o 
   1   2  18       25.17       14.55      4.81 o 
   2   2  18        0.11        3.91     13.73 o 
   3   2  18        4.48        2.88      5.64 o 
   4   2  18        1.51       15.99     56.01 o 
  -4   3  18       32.97       50.44     22.18 o 
  -3   3  18        0.37       -0.06      3.50 o 
  -2   3  18       73.77       78.27     13.07 o 
  -1   3  18      264.91      245.44     11.98 o 
   0   3  18       49.47       50.39      5.55 o 
   1   3  18       65.27       88.99     20.64 o 
   2   3  18        3.62       -0.61      9.24 o 
   3   3  18        0.25        2.25      6.41 o 
   4   3  18        1.47       -0.97     33.07 o 
  -4   4  18        0.46        2.02     11.59 o 
  -3   4  18       60.38       37.03      5.08 o 
  -2   4  18      268.66      255.03     23.25 o 
  -1   4  18      202.35      210.83     12.00 o 
   0   4  18        0.40        6.21      5.61 o 
   1   4  18       15.20       12.84      8.55 o 
   2   4  18        0.34       -6.01     10.85 o 
   3   4  18        4.05       -0.13     11.39 o 
   4   4  18       70.72       81.51     22.76 o 
  -4   5  18       13.46       -2.48     15.74 o 
  -3   5  18        1.15       -0.68      5.75 o 
  -2   5  18       75.56       78.83     13.44 o 
  -1   5  18        0.00       -6.79      7.43 o 
   0   5  18        3.93        4.11      6.87 o 
   1   5  18       44.06       37.40      8.67 o 
   2   5  18        8.71       11.47     11.04 o 
   3   5  18        0.05       -2.65     12.35 o 
  -3   6  18       43.07       24.34      6.61 o 
  -2   6  18      104.94      120.15     19.82 o 
  -1   6  18        1.81        7.95      4.50 o 
   0   6  18        7.03       13.51      7.80 o 
   1   6  18      431.24      457.96     18.87 o 
   2   6  18       28.53       22.81     12.60 o 
   3   6  18        2.89        7.57     14.74 o 
  -3   7  18       26.07       20.36     13.95 o 
  -2   7  18        5.13        5.81      7.07 o 
  -1   7  18        0.20        0.26      4.95 o 
   0   7  18       49.22       32.34     13.37 o 
   1   7  18        0.09        0.93      9.73 o 
   2   7  18        0.81       -1.84      8.27 o 
   3   7  18        0.85       27.25     15.61 o 
  -3   8  18       16.31       15.62     10.52 o 
  -2   8  18       14.16       17.42      7.27 o 
  -1   8  18        9.27        7.93      7.03 o 
   0   8  18       18.30       18.86     10.21 o 
   1   8  18       47.65       33.54     10.13 o 
   2   8  18        6.52        7.73     10.65 o 
   3   8  18        1.65       22.50     23.66 o 
  -2   9  18        0.99       16.62     13.91 o 
  -1   9  18      106.26      121.39     15.56 o 
   0   9  18       22.93       22.91     16.61 o 
   1   9  18        7.70        4.76     12.40 o 
   2   9  18        0.06       -0.60     10.35 o 
  -2  10  18       18.85       18.04     11.15 o 
  -1  10  18       20.26        5.95     10.50 o 
   0  10  18        3.71       -0.09     10.48 o 
   1  10  18       17.25        1.12     15.78 o 
   2  10  18       15.67       18.90     28.85 o 
  -1  11  18        0.24        0.98      9.31 o 
   0  11  18        0.01      -10.03     17.14 o 
   1  11  18        0.30       -8.04     16.44 o 
  -4   1  19        5.13       11.78     20.07 o 
  -3   1  19        5.54        8.55     17.07 o 
  -2   1  19      121.73      129.05     24.90 o 
  -1   1  19       64.79       72.33     14.18 o 
   0   1  19        2.08        2.28      4.68 o 
   1   1  19        6.05       10.46      7.09 o 
   2   1  19       18.11        6.68      6.13 o 
   3   1  19        0.17        2.50      6.05 o 
  -4   2  19        0.55        1.85     19.12 o 
  -3   2  19       69.42       88.48     12.77 o 
  -2   2  19      638.79      660.45     23.08 o 
  -1   2  19      282.97      302.63     21.69 o 
   0   2  19        6.03        6.05      4.66 o 
   1   2  19        3.51        3.18      4.71 o 
   2   2  19       41.75       42.36      9.06 o 
   3   2  19        9.55        4.15      7.43 o 
   4   2  19       44.39      123.55     67.04 o 
  -4   3  19        5.58        7.76     11.99 o 
  -3   3  19        1.18       -6.63     13.46 o 
  -2   3  19        4.74       -2.48     10.97 o 
  -1   3  19        0.81       -1.14      2.42 o 
   0   3  19       68.64       66.40      7.14 o 
   1   3  19        8.14        7.16      6.91 o 
   2   3  19       21.19       21.12     11.27 o 
   3   3  19        0.99       -0.17      6.76 o 
   4   3  19        0.00        5.85      8.87 o 
  -4   4  19        0.02       -8.18     16.48 o 
  -3   4  19       14.73        8.10      4.92 o 
  -2   4  19        3.31        3.58      4.34 o 
  -1   4  19        6.20        5.71      4.08 o 
   0   4  19       27.57       26.49      8.10 o 
   1   4  19      311.80      362.30     27.26 o 
   2   4  19       11.65       14.69      9.99 o 
   3   4  19        0.13       -2.30     12.60 o 
  -3   5  19        0.46        0.25      4.50 o 
  -2   5  19       99.04      111.60     24.49 o 
  -1   5  19        2.02        5.08      9.33 o 
   0   5  19       20.26        9.57      7.14 o 
   1   5  19       43.57       56.03     10.45 o 
   2   5  19        5.09        7.43     11.74 o 
   3   5  19        9.38        6.80     14.52 o 
  -3   6  19        1.46        4.86      5.93 o 
  -2   6  19      149.17      133.45     26.75 o 
  -1   6  19       18.90       13.79      8.47 o 
   0   6  19      102.62      114.44     18.12 o 
   1   6  19        2.35       -1.34      6.94 o 
   2   6  19       10.70        4.62     13.03 o 
   3   6  19       13.03       36.38     22.97 o 
  -3   7  19       18.13       12.84      6.25 o 
  -2   7  19        0.22        0.36      4.90 o 
  -1   7  19        5.80        7.16      6.23 o 
   0   7  19        3.22        7.63      9.29 o 
   1   7  19        5.78        2.64      8.95 o 
   2   7  19       10.28       14.45     13.71 o 
   3   7  19        0.01       15.17     17.45 o 
  -3   8  19        2.84        8.68      8.84 o 
  -2   8  19        0.69        5.94      6.26 o 
  -1   8  19       84.03       96.39     11.84 o 
   0   8  19        7.11        8.29     12.65 o 
   1   8  19       60.39       32.78     13.40 o 
   2   8  19        6.45       13.98      9.46 o 
  -2   9  19        0.53        7.19      8.27 o 
  -1   9  19       10.03       11.69      8.00 o 
   0   9  19       11.44        5.90     10.77 o 
   1   9  19        6.50       -2.33      9.34 o 
   2   9  19        0.41        5.34     10.28 o 
  -2  10  19        9.65       19.95     16.88 o 
  -1  10  19        0.82        6.81      8.92 o 
   0  10  19        1.27        0.66     14.65 o 
   1  10  19        0.35        2.67     15.75 o 
   0  11  19        0.00      -11.45     12.36 o 
  -4   0  20        0.02       21.69     24.91 o 
  -3   0  20        0.08       -3.47     31.60 o 
  -2   0  20      627.68      712.58     54.03 o 
  -1   0  20      153.39      187.75     32.96 o 
   0   0  20       88.46       75.75     10.79 o 
   1   0  20      137.45      169.17     19.70 o 
   2   0  20      130.22       91.22     52.42 o 
   3   0  20        0.54       -0.25     11.53 o 
  -4   1  20        2.62      -22.40     21.57 o 
  -3   1  20       20.84       25.10     18.89 o 
  -2   1  20       31.12       43.25     23.34 o 
  -1   1  20      562.06      672.58     32.18 o 
   0   1  20        0.85        0.61      4.81 o 
   1   1  20      202.54      259.67     13.23 o 
   2   1  20       19.43        7.32      4.68 o 
   3   1  20       17.22        7.58      9.28 o 
  -4   2  20        1.19        0.22     24.32 o 
  -3   2  20       66.43       92.39     28.81 o 
  -2   2  20        7.81        0.80     18.37 o 
  -1   2  20        6.64       19.89     18.22 o 
   0   2  20      101.31       96.36      8.94 o 
   1   2  20       25.85       30.27      7.33 o 
   2   2  20      119.37        1.60     21.09 o 
   3   2  20       10.11       14.27      9.06 o 
  -4   3  20        1.25       -9.67     16.23 o 
  -3   3  20        0.94       12.00     14.25 o 
  -2   3  20        2.00       -1.76     11.64 o 
  -1   3  20       34.04       30.76     10.40 o 
   0   3  20        7.34        7.46      6.79 o 
   1   3  20       15.26       11.72      8.57 o 
   2   3  20        7.63        9.60      9.76 o 
   3   3  20        3.79        9.15     10.37 o 
  -3   4  20        1.22       -2.77     11.00 o 
  -2   4  20       26.33       13.40     10.73 o 
  -1   4  20        1.92        5.72      3.57 o 
   0   4  20      116.44      104.87     12.73 o 
   1   4  20       21.97       10.24      6.21 o 
   2   4  20        0.08        3.32      9.13 o 
   3   4  20        0.71        1.96     15.12 o 
  -3   5  20        0.30       -4.91     14.44 o 
  -2   5  20       42.26       23.54     10.23 o 
  -1   5  20       18.99       12.12      6.66 o 
   0   5  20        5.50        7.62      7.11 o 
   1   5  20       72.37       47.27     15.81 o 
   2   5  20        0.55       -6.72     10.14 o 
   3   5  20        2.16       17.63     15.57 o 
  -3   6  20        8.22        6.57     16.61 o 
  -2   6  20        0.14       -0.13      6.13 o 
  -1   6  20       66.03       59.78     16.08 o 
   0   6  20        1.71        6.42      8.11 o 
   1   6  20      143.67      157.83     22.04 o 
   2   6  20        5.01       -0.21     11.81 o 
   3   6  20        0.20        7.80     14.42 o 
  -3   7  20        0.20        4.06     15.66 o 
  -2   7  20        2.72        7.69      7.39 o 
  -1   7  20        7.50        9.56      9.70 o 
   0   7  20        5.97       -0.80      9.37 o 
   1   7  20       58.20       41.95     11.73 o 
   2   7  20        1.58       16.01     13.31 o 
  -2   8  20       24.19       11.18     11.21 o 
  -1   8  20       10.40       16.14     13.35 o 
   0   8  20        5.69       10.62     11.39 o 
   1   8  20        2.48        9.17      9.44 o 
   2   8  20       14.81       20.27      8.03 o 
  -2   9  20        3.97       -4.59      8.88 o 
  -1   9  20        4.79        7.27      9.51 o 
   0   9  20       22.02       15.75     12.85 o 
   1   9  20        1.98        6.77     18.55 o 
   2   9  20        3.09        6.58     16.29 o 
  -1  10  20        7.34       -3.77     10.35 o 
   0  10  20        3.28       -1.70     12.46 o 
   1  10  20       32.44       46.62     13.16 o 
  -4   1  21       15.82       21.63     22.69 o 
  -3   1  21        8.96       -7.61     20.39 o 
  -2   1  21       17.12       23.64     23.25 o 
  -1   1  21        8.41       17.09     19.04 o 
   0   1  21       24.77       15.58      6.07 o 
   1   1  21        7.99       10.92      6.04 o 
   2   1  21       17.07        3.24      8.15 o 
   3   1  21        2.95        0.56      9.28 o 
  -4   2  21        0.96        7.09     27.88 o 
  -3   2  21        0.90       25.13     21.07 o 
  -2   2  21        3.44       -7.02     15.14 o 
  -1   2  21       82.07       89.22     22.77 o 
   0   2  21        5.01        3.93      4.12 o 
   1   2  21       86.51       25.63     23.54 o 
   2   2  21       14.93        9.35      6.02 o 
   3   2  21        0.04       14.31      9.54 o 
  -3   3  21        5.44       13.24     12.13 o 
  -2   3  21       44.03       49.23     15.30 o 
  -1   3  21      177.56      213.77     15.18 o 
   0   3  21       26.92       17.51      7.09 o 
   1   3  21       14.95       13.73      6.44 o 
   2   3  21        0.75        1.58      6.38 o 
   3   3  21        2.38        5.15      6.03 o 
  -3   4  21       59.91       60.70     14.79 o 
  -2   4  21        6.22        4.14     10.34 o 
  -1   4  21       49.40       44.05     10.47 o 
   0   4  21       67.37       72.76      7.04 o 
   1   4  21       19.92       11.69      8.88 o 
   2   4  21        0.70       10.06     10.58 o 
   3   4  21        4.25        6.33     18.78 o 
  -3   5  21       11.20       19.16     16.10 o 
  -2   5  21        0.02        0.92      3.18 o 
  -1   5  21        8.75        5.65      5.21 o 
   0   5  21       29.89       29.45      7.62 o 
   1   5  21        0.49        2.10      9.46 o 
   2   5  21        1.63       16.25     11.97 o 
   3   5  21        0.91       25.49     18.35 o 
  -3   6  21       19.01       -1.96     15.09 o 
  -2   6  21        0.00       -3.11      8.18 o 
  -1   6  21       17.79       12.25      7.52 o 
   0   6  21        2.07       11.96      8.27 o 
   1   6  21        1.43        0.14      6.71 o 
   2   6  21       10.01       16.28     18.30 o 
   3   6  21        0.93       23.10     34.97 o 
  -2   7  21       12.79        3.07      7.46 o 
  -1   7  21        1.38        8.03     11.00 o 
   0   7  21        1.41       14.25      8.67 o 
   1   7  21        2.46       -4.29      8.03 o 
   2   7  21       32.18       23.30     20.94 o 
  -2   8  21       11.90        8.32      6.09 o 
  -1   8  21        0.03        3.98     10.30 o 
   0   8  21        0.41        4.31     12.55 o 
   1   8  21       19.50       20.24     12.05 o 
   2   8  21       15.39        3.77     17.35 o 
  -1   9  21        2.53       21.82     15.71 o 
   0   9  21        0.02       12.49     10.07 o 
   1   9  21       12.58       15.77     13.28 o 
   0  10  21       16.00       34.00     18.83 o 
  -3   0  22       69.50      109.43     28.26 o 
  -2   0  22       68.66       64.81     36.93 o 
  -1   0  22      121.70      162.47     36.19 o 
   0   0  22        7.19        2.92      6.94 o 
   1   0  22       47.56       46.14     36.31 o 
   2   0  22       18.09       13.57     10.52 o 
   3   0  22        8.99        6.56     14.25 o 
  -3   1  22        0.15       -6.21     19.02 o 
  -2   1  22       63.93       71.38     23.92 o 
  -1   1  22       49.66       60.28     16.71 o 
   0   1  22        1.20        1.84      4.83 o 
   1   1  22        0.26       -1.10      7.41 o 
   2   1  22        4.10        8.19     10.50 o 
   3   1  22        0.81        6.30     10.11 o 
  -3   2  22       44.82       57.49     22.02 o 
  -2   2  22       28.75       33.75     24.60 o 
  -1   2  22       14.17       19.91     15.28 o 
   0   2  22      103.55      123.95     11.18 o 
   1   2  22        0.35       -1.56      5.59 o 
   2   2  22       10.20        5.68      6.77 o 
   3   2  22        0.14       -0.61      8.27 o 
  -3   3  22        0.78       14.82     12.75 o 
  -2   3  22       72.23       75.17     21.77 o 
  -1   3  22      234.86      303.41     36.43 o 
   0   3  22      189.05      208.93     18.39 o 
   1   3  22       33.15       30.77      9.93 o 
   2   3  22        7.94       12.34      7.41 o 
   3   3  22        1.60        8.83      8.91 o 
  -3   4  22       15.26       25.25     17.03 o 
  -2   4  22       26.67       10.86     17.82 o 
  -1   4  22       19.04        9.59      4.31 o 
   0   4  22        0.48       -0.34      6.36 o 
   1   4  22        4.33       12.39      9.02 o 
   2   4  22       15.15       29.46     11.78 o 
   3   4  22       10.68       12.08     16.78 o 
  -3   5  22        1.22        3.04     10.84 o 
  -2   5  22       64.28       73.92     23.62 o 
  -1   5  22        0.67       -1.94      4.34 o 
   0   5  22       13.15       14.33      6.42 o 
   1   5  22        3.03       -1.18      8.48 o 
   2   5  22       78.32       81.40     14.92 o 
   3   5  22        2.56       14.44     21.50 o 
  -3   6  22        0.01       -3.35     28.50 o 
  -2   6  22        3.96       -2.34     10.53 o 
  -1   6  22       12.03        7.90      5.25 o 
   0   6  22        2.17        1.89      7.55 o 
   1   6  22       15.18        2.91      8.71 o 
   2   6  22        0.25        6.46     17.99 o 
  -2   7  22        4.35       12.64     26.52 o 
  -1   7  22       37.55       24.28      9.59 o 
   0   7  22        5.54        4.99      9.49 o 
   1   7  22       30.52       18.91     15.86 o 
   2   7  22       10.25        9.93     16.63 o 
  -2   8  22        7.32       10.60     13.07 o 
  -1   8  22       17.43       21.03      9.28 o 
   0   8  22        5.68       -3.68     10.37 o 
   1   8  22        6.32        3.82      9.17 o 
  -1   9  22       13.41       18.52      9.28 o 
   0   9  22        0.11       -6.95     13.20 o 
   1   9  22        0.14        1.20     11.80 o 
  -3   1  23        4.04        8.65     20.06 o 
  -2   1  23        1.78       11.50     18.64 o 
  -1   1  23       52.96       58.78     15.33 o 
   0   1  23        1.92        2.77      3.63 o 
   1   1  23        2.09       -1.38      6.55 o 
   2   1  23        0.49        1.40      9.05 o 
   3   1  23        0.22        8.17     10.85 o 
  -3   2  23       21.33       34.65     28.77 o 
  -2   2  23        2.89       -0.23     14.83 o 
  -1   2  23        0.86        5.12     13.01 o 
   0   2  23        5.64        3.15      6.41 o 
   1   2  23        2.01        3.96      6.99 o 
   2   2  23        0.14       -9.87      6.77 o 
   3   2  23        2.75        1.90      6.65 o 
  -3   3  23        0.08       -1.44     19.56 o 
  -2   3  23       16.56        6.86     23.32 o 
  -1   3  23      144.68      192.23     25.28 o 
   0   3  23       39.20       33.46      6.51 o 
   1   3  23        2.79       14.40      7.53 o 
   2   3  23       20.72        6.53      8.29 o 
   3   3  23        1.39        8.09      7.59 o 
  -3   4  23       11.94       21.42     12.46 o 
  -2   4  23        0.07       -0.94     10.77 o 
  -1   4  23       58.36       57.76     23.51 o 
   0   4  23       14.09       15.02      7.97 o 
   1   4  23       20.28       26.99      7.49 o 
   2   4  23        0.33       -7.47      9.43 o 
  -3   5  23        9.76       23.55     33.58 o 
  -2   5  23       13.27        1.89     10.52 o 
  -1   5  23      169.98       25.10     10.77 o 
   0   5  23        8.46        7.07      6.24 o 
   1   5  23        1.32        3.59      8.89 o 
   2   5  23       41.15       59.12     17.25 o 
  -2   6  23       25.30       20.88     22.55 o 
  -1   6  23        0.02        2.66      5.30 o 
   0   6  23       12.91        4.24      8.28 o 
   1   6  23        0.51        3.96      7.57 o 
   2   6  23        0.01       11.21     13.34 o 
  -2   7  23        0.60        5.51     12.47 o 
  -1   7  23        9.74       14.49      9.63 o 
   0   7  23       29.67       33.20      9.09 o 
   1   7  23       22.31       33.77     14.28 o 
   2   7  23       42.30       35.13     20.48 o 
  -1   8  23        0.01        2.77     10.96 o 
   0   8  23       19.01        9.13      8.41 o 
   1   8  23        5.97        5.27     11.61 o 
  -3   0  24        4.40        3.47     24.54 o 
  -2   0  24       23.63       31.60     25.28 o 
  -1   0  24       88.23      154.04     26.02 o 
   0   0  24       86.74       88.17     32.72 o 
   1   0  24        5.73        6.76     18.03 o 
   2   0  24       21.86       11.90     17.02 o 
   3   0  24        5.82        3.72     17.10 o 
  -3   1  24       12.33       12.81     21.28 o 
  -2   1  24       62.10       50.88     38.42 o 
  -1   1  24       91.90      116.49     17.46 o 
   0   1  24       11.59        8.41      3.73 o 
   1   1  24       10.28        3.05      8.22 o 
   2   1  24        0.08        1.29      9.03 o 
   3   1  24       23.67       25.38      9.05 o 
  -3   2  24        3.01      -13.45     28.75 o 
  -2   2  24       14.82        6.81     17.48 o 
  -1   2  24        7.83        9.25     13.91 o 
   0   2  24       32.46       30.88      7.44 o 
   1   2  24        0.43       -1.14      7.62 o 
   2   2  24        7.70        6.53      8.43 o 
  -3   3  24        6.17        8.75     17.50 o 
  -2   3  24        0.33        2.81     24.04 o 
  -1   3  24      132.60      200.20     23.99 o 
   0   3  24       36.64       28.61      8.52 o 
   1   3  24       23.74       27.88      9.09 o 
   2   3  24       21.77       16.11      7.61 o 
  -2   4  24        5.94        2.19     10.38 o 
  -1   4  24        7.89        9.20     14.21 o 
   0   4  24        2.08        3.75      5.79 o 
   1   4  24        7.13       12.50      9.04 o 
   2   4  24        9.91        6.77      6.93 o 
  -2   5  24        0.65       -6.82     15.56 o 
  -1   5  24       14.71       10.69     10.19 o 
   0   5  24       27.19       17.43      8.31 o 
   1   5  24        8.67       12.21     10.68 o 
   2   5  24       23.50       23.92     11.53 o 
  -2   6  24       10.09        3.21     12.87 o 
  -1   6  24       11.06        4.77      6.82 o 
   0   6  24        2.64       -1.30      6.53 o 
   1   6  24        0.40        4.32     11.84 o 
   2   6  24        8.99       11.31     15.13 o 
  -1   7  24        4.59       12.12      8.19 o 
   0   7  24        2.21       13.21      8.06 o 
   1   7  24        0.02        9.69     10.84 o 
  -1   8  24        1.28        4.24     16.33 o 
   0   8  24        1.09       16.43     17.48 o 
  -3   1  25        2.28      -14.75     30.03 o 
  -2   1  25       10.88       10.53     16.76 o 
  -1   1  25       30.98       20.73     15.10 o 
   0   1  25       63.20       41.77      7.39 o 
   1   1  25        2.41       -3.33      9.14 o 
   2   1  25       26.98       28.15      9.07 o 
  -2   2  25        0.07       -6.72     25.59 o 
  -1   2  25        0.32       -0.82     16.67 o 
   0   2  25       19.64       14.07      6.64 o 
   1   2  25        1.32        3.39      8.94 o 
   2   2  25        1.95        1.14      8.23 o 
  -2   3  25        1.69       -0.25     17.03 o 
  -1   3  25       18.50       16.99     19.37 o 
   0   3  25       12.50       10.26      6.21 o 
   1   3  25        5.86       14.52      7.66 o 
   2   3  25        1.86        5.51      9.13 o 
  -2   4  25       15.01        8.82     16.78 o 
  -1   4  25        0.34        2.42     14.21 o 
   0   4  25       13.04        7.08      6.64 o 
   1   4  25        0.11       -6.57      8.37 o 
   2   4  25        2.18       -8.72      8.23 o 
  -2   5  25       14.60        4.61     12.76 o 
  -1   5  25        0.73       -1.36     10.84 o 
   0   5  25       16.72        7.18      8.62 o 
   1   5  25       26.34       32.53      9.92 o 
  -1   6  25       19.24       21.44     18.84 o 
   0   6  25        5.95        5.83      6.13 o 
   1   6  25        2.67        8.90     13.25 o 
  -1   7  25        9.60        2.27     13.31 o 
   0   7  25       10.29        7.53      9.98 o 
  -2   0  26        4.20       43.25     27.26 o 
  -1   0  26        1.32       -9.91     33.58 o 
   0   0  26        5.78       -4.96     18.59 o 
   1   0  26        2.40        0.96     10.49 o 
   2   0  26        0.22      -12.27     14.87 o 
  -2   1  26       19.74       18.77     22.17 o 
  -1   1  26        3.38       10.12     18.63 o 
   0   1  26       27.39       37.31     14.78 o 
   1   1  26        6.06        8.30      8.02 o 
   2   1  26        8.70       12.22     12.61 o 
  -2   2  26        4.25       -3.74     26.84 o 
  -1   2  26       87.49       58.47     60.97 o 
   0   2  26        4.40        4.46     14.57 o 
   1   2  26       23.88       26.08     11.07 o 
   2   2  26        2.38       16.02     15.39 o 
  -2   3  26       36.81       36.39     28.69 o 
  -1   3  26        3.74        8.03     15.40 o 
   0   3  26        1.80        2.13     14.80 o 
   1   3  26        0.00        1.52      9.57 o 
   2   3  26        3.39       20.57      9.96 o 
  -2   4  26        0.40        2.44     18.40 o 
  -1   4  26        2.56       -4.81     15.02 o 
   0   4  26       49.79        4.28      6.83 o 
   1   4  26       10.57       23.41      8.37 o 
  -1   5  26       14.44       13.58     21.20 o 
   0   5  26        5.35       -3.64     10.26 o 
   1   5  26        1.18        1.42      8.08 o 
  -1   6  26        4.73       14.72     15.49 o 
   0   6  26        3.79       12.32     11.34 o 
  -2   1  27        1.18        0.98     21.02 o 
  -1   1  27       10.23        5.29     25.13 o 
   0   1  27       14.70       27.70     15.28 o 
   1   1  27        6.16       13.10      9.02 o 
  -2   2  27        6.54       12.12     18.91 o 
  -1   2  27        0.10       -5.07     15.45 o 
   0   2  27       61.63       72.62     44.37 o 
   1   2  27       13.49       14.56      8.07 o 
  -1   3  27        4.75        2.04     15.11 o 
   0   3  27        0.99       -0.45     17.19 o 
   1   3  27       13.82       20.15     10.35 o 
  -1   4  27        8.61       -1.45     19.54 o 
   0   4  27       15.25       18.79     15.86 o 
   1   4  27        1.13       -2.05      7.89 o 
   0   5  27        6.79        3.20     14.54 o 
  -1   0  28       27.12       47.34     43.13 o 
   0   0  28       22.51       22.18     22.06 o 
   1   0  28        5.19       -2.97     17.97 o 
  -1   1  28        9.44       19.40     20.68 o 
   0   1  28        2.55        5.88     17.66 o 
   1   1  28        0.56       -6.23     16.61 o 
  -1   2  28        4.69       -5.74     16.38 o 
   0   2  28        0.08        1.12     17.69 o 
   1   2  28        0.01        1.09     12.17 o 
  -1   3  28        4.58       -3.49     20.71 o 
   0   3  28        0.15        2.87     15.13 o 
                                                 
